# Supplementary material for: Habitat shapes the lipidome of the tropical photosynthetic sea slug Elysia crispata
Source: Mar Life Sci Technol. 2025 Apr 7;7(2):382–96. doi: 10.1007/s42995-025-00281-1 (PMC12102446; doi:10.1007/s42995-025-00281-1)
Supplement: Supplementary file 2 — Supplementary file2 (XLSX 167 KB) [file 42995_2025_281_MOESM2_ESM.xlsx]

## Sheet: Table final
Supplementary Table S1 Polar lipid molecular species identified in Elysia crispata collected in two different habitats (Veracruz and Mahahual) and under to two different feeding conditions (fed and one week of starvation). Data are expresssed as normalized extracted-ion chromatogram (XIC) areas for each molecular species and as relative abundance (%) of each lipid species within its corresponding…
						Normalised extracted-ion chromatogram (XIC) area											Relative abundance whithin the lipid class (%)
Labels of lipid species are according to the notation: AAA (C:N), (AAA, lipid class; C, total carbon atoms; N, total double bonds of fatty acid substituents). Molecular species identified by retention time, mass accuracy calculation and typical ion product are marked with (*). Molecular species identified by retention time and accuracy calculation are marked with (**).
						XIC		XIC		XIC		XIC					%		%		%		%
Phospholipids						Veracruz Fed		Veracruz Starved		Mahahual Fed		Mahahual Starved				Phospholipids	Veracruz Fed		Veracruz Starved		Mahahual Fed		Mahahual Starved
Phosphatidylcholine | [M+H]+	m/z calculated	m/z observed	Delta ppm	Fatty acyl chain composition	Formula	mean	SD	mean	SD	mean	SD	mean	SD			Phosphatidylcholine | [M+H]+	mean	SD	mean	SD	mean	SD	mean	SD
PC 30:0	706.539	706.538	-0.370982	15:0/15:0; 16:0_14:0	C38H77NO8P	0.146612	0.111735	0.0960929	0.113808	0.082148	0.0487177	0.0524542	0.0765675			PC 30:0	0.0801397	0.0753577	0.0679794	0.094292	0.059471	0.0426267	0.0362515	0.0510113
PC 30:3	700.492	700.49	-2.11462	**	C38H71NO8P	0.403233	0.103978	0.283094	0.0105334	0.263926	0.0375817	0.280804	0.0268212			PC 30:3	0.202592	0.0476026	0.179265	0.0383193	0.185863	0.0389715	0.196501	0.0194579
PC 32:0	734.57	734.57	-0.164347	15:0_17:0; 16:0/16:0	C40H81NO8P	0.542815	0.177267	0.437389	0.171086	0.370523	0.139751	0.204086	0.0893584			PC 32:0	0.266261	0.0588757	0.260807	0.0767163	0.252277	0.0627595	0.142158	0.0589341
PC 32:1	732.554	732.554	-0.470983	14:0_18:1; 16:0_16:1; 15:0_17:1	C40H79NO8P	0.466254	0.137655	0.206715	0.0469396	0.334822	0.125522	0.190834	0.0438789			PC 32:1	0.227966	0.037129	0.126509	0.0189927	0.229069	0.0641864	0.132475	0.0253411
PC 32:2	730.539	730.538	-0.972314	14:0_18:2; 16:0_16:2; 15:0_17:2	C40H77NO8P	0.14659	0.0557884	0.0539899	0.0216459	0.0999809	0.0605048	0.0584454	0.0205924			PC 32:2	0.0711584	0.0182323	0.0343142	0.0168973	0.0676987	0.0329329	0.040441	0.0127551
PC 32:3	728.523	728.523	-0.306932	14:0_18:3; 16:0_16:3	C40H75NO8P	0.108196	0.0315456	0.0490201	0.0229605	0.0668869	0.0344274	0.0454913	0.0283318			PC 32:3	0.0551359	0.0217065	0.0318458	0.0204911	0.045977	0.0207412	0.0317028	0.018765
PC 34:0	762.601	762.6	-1.06714	16:0_18:0; 14:0_20:0; 15:0_19:0; 17:0_17:0	C42H85NO8P	0.632866	0.12338	0.447704	0.146808	0.430021	0.110249	0.316645	0.072688			PC 34:0	0.312721	0.0249212	0.266883	0.0280011	0.294925	0.0461839	0.220095	0.0419957
PC 34:1	760.586	760.585	-1.26347	16:0_18:1; 18:0_16:1; 14:0_20:1; 15:0_19:1; 17:0_17:1	C42H83NO8P	6.75286	1.63851	4.4496	1.46378	4.86549	1.42983	3.22662	0.873672			PC 34:1	3.30816	0.334633	2.65462	0.331827	3.33079	0.632696	2.23559	0.475479
PC 34:2	758.57	758.57	0.0432693	16:0_18:2; 14:0_20:2; 17:0_17:2; 15:0_19:2	C42H81NO8P	5.12378	2.18329	1.06516	0.423119	2.50987	0.773446	1.23427	0.707187			PC 34:2	2.47034	0.737773	0.630697	0.153192	1.74798	0.512805	0.843593	0.427017
PC 34:3	756.554	756.553	-1.3944	16:0_18:3; 16:1_18:2; 14:0_20:3; 15:0_19:3	C42H79NO8P	2.18371	1.22235	1.08579	0.564584	1.74518	0.842476	1.23581	0.801992			PC 34:3	1.03479	0.440138	0.639679	0.291175	1.1751	0.447805	0.852178	0.522756
PC 34:4	754.539	754.538	-0.441763	14:0_20:4; 16:0_18:4; 16:1_18:3; 16:2_18:2	C42H77NO8P	0.21206	0.0453605	0.0783975	0.027185	0.17116	0.0739353	0.087988	0.0235431			PC 34:4	0.104964	0.0130074	0.0472865	0.0124351	0.115428	0.0339371	0.0610002	0.0137492
PC 34:5	752.523	752.523	-0.11435	14:0_20:5	C42H75NO8P	0.117083	0.0169231	0.0621266	0.0105563	0.0661609	0.0273598	0.0625712	0.0144482			PC 34:5	0.0588626	0.00995496	0.0390667	0.00992949	0.0448006	0.0121344	0.0435615	0.00955778
PC 35:2	772.585	772.583	-2.43386	15:1_20:1; 15:0_20:2; 17:1_18:1; 17:0_18:2	C43H82NO8P	0.714148	0.19555	0.265657	0.0853505	0.426541	0.0832008	0.25012	0.0672312			PC 35:2	0.351879	0.0630079	0.158653	0.0160957	0.296666	0.0540813	0.172788	0.0336961
PC 36:0	790.633	790.632	-0.229322	16:0_20:0; 17:0_19:0; 15:0_21:0	C44H89NO8P	0.172261	0.052334	0.123464	0.0380563	0.116153	0.0366029	0.0893604	0.0249549			PC 36:0	0.0867437	0.0256589	0.0739952	0.00801735	0.0785962	0.0141885	0.0620278	0.0153472
PC 36:1	788.617	788.617	-0.360312	16:0_20:1; 18:0_18:1	C44H87NO8P	2.11776	0.317852	1.88225	0.546316	1.53555	0.342998	1.23767	0.1518			PC 36:1	1.06329	0.164316	1.12969	0.0683064	1.05469	0.160115	0.861187	0.0541379
PC 36:2	786.601	786.6	-1.81009	16:0_20:2; 16:1_20:1; 18:0_18:2; 18:1/18:1	C44H85NO8P	2.01528	0.446104	1.17172	0.407513	1.69208	0.406862	1.04842	0.333918			PC 36:2	0.991887	0.0911583	0.697995	0.124764	1.16963	0.248874	0.722367	0.182699
PC 36:3	784.586	784.584	-1.5425	16:0_20:3; 18:0_18:3; 18:2_18:1; 16:1_20:2; 14:0_22:3	C44H83NO8P	2.39974	0.714062	1.45762	0.582755	1.98513	0.514973	1.66319	0.841231			PC 36:3	1.16811	0.15618	0.872212	0.292871	1.36672	0.28027	1.15058	0.542865
PC 36:4	782.57	782.569	-1.50071	16:0_20:4; 14:0_22:4; 18:1_18:3; 16:2_20:2	C44H81NO8P	5.06274	1.03448	3.71321	1.13914	3.52899	1.06776	3.09943	0.501769			PC 36:4	2.51993	0.412878	2.22887	0.364731	2.42749	0.591575	2.15995	0.290237
PC 36:5	780.554	780.552	-2.51522	16:0_20:5; 16:1_20:4; 18:1_18:4; 14:0_22:5	C44H79NO8P	3.74717	0.518702	1.41123	0.502173	1.57039	0.585876	0.98278	0.327284			PC 36:5	1.87831	0.254746	0.845093	0.20357	1.0668	0.256044	0.678019	0.189619
PC 36:6	778.539	778.538	-0.800105	*	C44H77NO8P	0.648285	0.274324	0.241223	0.119306	0.395001	0.147097	0.309946	0.178163			PC 36:6	0.317984	0.117269	0.143416	0.0632568	0.267246	0.0763016	0.213141	0.115051
PC 37:2	800.616	800.616	0.0694664	17:0_20:2; 17:1_20:1; 18:1_19:1; 18:0_19:2	C45H86NO8P	0.296312	0.0972591	0.186087	0.0544415	0.227682	0.0779395	0.182305	0.0423229			PC 37:2	0.144864	0.0290671	0.111786	0.00995233	0.154362	0.0391123	0.125803	0.0196386
PC 37:5	794.569	794.568	-1.98043	15:1_22:4; 17:0_20:5; 17:1_20:4; 15:0_22:5	C45H80NO8P	0.691034	0.168655	0.370997	0.111383	0.270401	0.0940915	0.252886	0.0488511			PC 37:5	0.354737	0.114961	0.225504	0.055173	0.185258	0.0469399	0.175855	0.0276146
PC 38:1	816.648	816.647	-1.40538	18:0_20:1; 16:0_22:1; 18:1_20:0; 17:0_21:1	C46H91NO8P	0.16974	0.0326539	0.159873	0.0504277	0.124512	0.0231402	0.1244	0.0196787			PC 38:1	0.0855202	0.0182459	0.0953787	0.00758095	0.0858068	0.0109101	0.0864572	0.00959276
PC 38:2	814.633	814.632	-1.07058	16:0_22:2; 18:1_20:1;18:0_20:2; 18:3_20:0	C46H89NO8P	0.679336	0.136624	0.532525	0.178941	0.479451	0.117476	0.435068	0.0783698			PC 38:2	0.339183	0.0615639	0.317079	0.0353787	0.331238	0.0706844	0.301925	0.0386658
PC 38:3	812.617	812.614	-3.37131	*	C46H87NO8P	2.87268	0.56904	1.92433	0.546803	2.41256	0.430264	2.46024	1.16952			PC 38:3	1.42594	0.182509	1.15897	0.145562	1.65737	0.116658	1.75316	0.973555
PC 38:4	810.601	810.6	-1.54443	18:2_20:2; 18:1_20:3; 18:0_20:4; 16:0_22:4; 16:2_22:2; 18:3_20:1; 14:0_24:4	C46H85NO8P	7.42848	1.52424	4.27347	1.45124	4.93127	0.961722	3.88915	0.652609			PC 38:4	3.67645	0.42592	2.54698	0.465922	3.4088	0.479219	2.70206	0.295395
PC 38:5	808.586	808.585	-1.0109	18:3_20:2; 18:2_20:3; 18:0_20:5; 16:0_22:5; 16:1_22:4; 14:0_24:5	C46H83NO8P	4.38968	0.971489	1.83145	0.621595	2.53953	0.583086	1.81528	0.520746			PC 38:5	2.17721	0.354833	1.09572	0.225864	1.7411	0.196438	1.25246	0.276143
PC 38:6	806.57	806.57	-0.244751	16:0_22:6; 18:1_20:5; 16:1_22:5; 18:2_20:4	C46H81NO8P	2.47415	0.473961	0.824629	0.236401	0.957804	0.385319	0.631369	0.272638			PC 38:6	1.25338	0.288982	0.501494	0.11069	0.645535	0.166417	0.435617	0.171034
PC 38:7	804.554	804.554	-0.277828	*	C46H79NO8P	0.928234	0.248535	0.819731	0.255483	0.579251	0.193838	0.586965	0.100259			PC 38:7	0.461645	0.111262	0.492097	0.0821742	0.401095	0.129396	0.411525	0.0786682
PC 38:8	802.539	802.538	-0.778068	16:4_22:4	C46H77NO8P	0.693508	0.172661	0.397648	0.130326	0.251917	0.149647	0.157984	0.0443907			PC 38:8	0.345699	0.0749883	0.238673	0.0433398	0.169233	0.0722479	0.109843	0.0284284
PC 40:10	826.539	826.539	0.597776	*	C48H77NO8P	0.0619457	0.0163141	0.0513191	0.0109507	0.0375877	0.0102413	0.0383413	0.00709817			PC 40:10	0.0316762	0.00948892	0.0316528	0.00607949	0.0257705	0.00526246	0.0267654	0.00474199
PC 40:2	842.664	842.662	-2.23294	**	C48H93NO8P	0.107457	0.0232827	0.0982173	0.0334794	0.0677364	0.0133388	0.0849662	0.0203214			PC 40:2	0.0534731	0.00969979	0.0585626	0.0085287	0.0467762	0.00718665	0.0589062	0.011821
PC 40:3	840.648	840.648	-0.420034	18:2_22:1; 20:1_20:2	C48H91NO8P	0.414593	0.0607994	0.290454	0.0870565	0.270826	0.0509865	0.303565	0.0380052			PC 40:3	0.207048	0.0236569	0.174145	0.0198579	0.186195	0.0200851	0.211558	0.0189969
PC 40:4	838.633	838.633	0.030326	18:0_22:4; 18:1_22:3; 16:0_24:4; 20:2/20:2; 20:1_20:3; 20:0_20:4	C48H89NO8P	1.50708	0.333179	1.00245	0.364369	0.99073	0.168922	0.920996	0.174666			PC 40:4	0.751618	0.150558	0.594457	0.11916	0.685968	0.0889965	0.638035	0.0745701
PC 40:6	834.601	834.6	-2.09029	20:2:20:4; 20:1_20:5; 20:3_20:3; 18:0_22:6; 18:1_22:5	C48H85NO8P	3.16923	0.557684	1.87702	0.615274	1.91025	0.345465	1.93917	0.360748			PC 40:6	1.58102	0.224874	1.1199	0.137322	1.32002	0.177338	1.34688	0.18723
PC 40:7	832.586	832.583	-3.51861	20:2_20:5; 20:3_20:4; 18:1_22:6	C48H83NO8P	3.84116	0.829268	2.29662	0.705791	2.04542	0.465998	1.74208	0.23803			PC 40:7	1.90102	0.259211	1.37346	0.148883	1.40849	0.20812	1.21695	0.160617
PC 40:8	830.57	830.569	-0.852107	18:3_20:5	C48H81NO8P	1.43649	0.4131	0.797066	0.246449	0.761425	0.230587	0.578565	0.141632			PC 40:8	0.706528	0.152023	0.477511	0.0642139	0.520497	0.093441	0.401397	0.0792436
PC 40:9	828.554	828.554	-1.00187	*	C48H79NO8P	0.510913	0.124853	0.272264	0.0736964	0.179129	0.118282	0.0971396	0.0249386			PC 40:9	0.260596	0.0746415	0.166663	0.038705	0.11873	0.0570988	0.0674591	0.0150664
PC 41:6	848.616	848.616	-0.146891	*	C49H86NO8P	0.106446	0.0174104	0.0713148	0.0201756	0.0528418	0.00819077	0.047827	0.00605762			PC 41:6	0.0535362	0.00938424	0.0430198	0.00512612	0.0369049	0.0070231	0.0333706	0.00362688
PC 42:10	854.57	854.57	0.161255	*	C50H81NO8P	0.458227	0.0637211	0.307889	0.0927086	0.288211	0.103891	0.207582	0.0409856			PC 42:10	0.229398	0.0284629	0.184708	0.0189778	0.195208	0.0405307	0.144588	0.0253378
PC 42:11	852.554	852.554	0.0953149	*	C50H79NO8P	0.0731337	0.0287824	0.0344928	0.0176478	0.0440423	0.0241185	0.0352444	0.00989259			PC 42:11	0.0356082	0.0109146	0.0199547	0.00762022	0.0291585	0.010792	0.0246497	0.00739436
PC 42:3	868.68	868.679	-0.370859	*	C50H95NO8P	0.0543022	0.00945141	0.0645355	0.0219811	0.0384314	0.0130092	0.0465134	0.0161012			PC 42:3	0.0272537	0.00488771	0.0384412	0.00539071	0.0263622	0.00724707	0.032165	0.0100704
PC 42:4	866.664	866.663	-0.765715	*	C50H93NO8P	0.110662	0.0198766	0.106493	0.0493181	0.0675876	0.00637557	0.0723673	0.018554			PC 42:4	0.0549412	0.00590086	0.0617207	0.0156463	0.0471157	0.00554575	0.0500207	0.00988165
PC 42:5	864.648	864.648	-0.618617	20:1_22:4; 20:4_22:1; 20:2_22:3	C50H91NO8P	0.606759	0.200251	0.45698	0.189303	0.359271	0.107899	0.334749	0.0817903			PC 42:5	0.296471	0.0836802	0.267462	0.05716	0.243012	0.0468713	0.234252	0.0564
PC 42:6	862.633	862.631	-2.16372	20:2_22:4; 20:1_22:5; 20:4_22:2; 20:3_22:3	C50H89NO8P	2.12655	0.393711	1.05691	0.383854	1.40925	0.386784	1.09549	0.192683			PC 42:6	1.05433	0.0990813	0.625499	0.112368	0.984906	0.288329	0.760085	0.0764512
PC 42:7	860.617	860.614	-3.05744	20:3_22:4; 20:2_22:5; 20:4_22:3	C50H87NO8P	1.65075	0.339667	0.935869	0.289322	0.896893	0.165077	0.70794	0.14032			PC 42:7	0.816321	0.0939338	0.560131	0.0620693	0.620023	0.0794449	0.490646	0.0669356
PC 42:8	858.601	858.601	-0.000516293	20:2_22:6; 20:3_22:5; 20:5_22:3; 20:4_22:4	C50H85NO8P	1.17766	0.183205	0.717203	0.236839	0.632777	0.118784	0.529481	0.113327			PC 42:8	0.592221	0.100125	0.426904	0.0532622	0.436695	0.0485499	0.368145	0.0664152
PC 42:9	856.586	856.583	-2.72412	*	C50H83NO8P	0.81209	0.146736	0.823097	0.23857	0.627252	0.16788	0.649047	0.11951			PC 42:9	0.405923	0.0635236	0.495253	0.0610322	0.434353	0.104325	0.45519	0.0894377
PC 44:9	884.617	884.613	-4.49655	*	C52H87NO8P	0.63959	0.120295	0.560664	0.184136	0.631541	0.155645	0.565532	0.244901			PC 44:9	0.318357	0.0389833	0.333738	0.0303991	0.440573	0.117847	0.403576	0.208286
PC 44:10	882.601	882.602	0.359767	*	C52H85NO8P	0.326034	0.0552725	0.176802	0.053654	0.282704	0.161538	0.200842	0.10188			PC 44:10	0.162025	0.0150348	0.106028	0.0118632	0.191994	0.0929069	0.13817	0.0631573
PC 44:12	878.57	878.57	-0.479505	*	C52H81NO8P	0.0559737	0.0200227	0.016671	0.00471439	0.013805	0.00945826	0.0101235	0.00400596			PC 44:12	0.028677	0.0114005	0.0100259	0.000552269	0.00902302	0.00477559	0.00693723	0.002466
PC 44:4	894.695	894.698	3.5213	*	C52H97NO8P	0.00382768	0.00133653	0.00604472	0.00345395	0.00166271	0.000973304	0.00182163	0.00101758			PC 44:4	0.001945	0.000724511	0.00349541	0.00121817	0.001179	0.000734465	0.00127122	0.000683353
PC 44:5	892.68	892.678	-1.49728	*	C52H95NO8P	0.0321742	0.00457848	0.039881	0.0171856	0.0177769	0.0057351	0.0212122	0.00620708			PC 44:5	0.0162005	0.00281155	0.0233642	0.0050232	0.0124414	0.00408148	0.0146732	0.00349593
PC 44:6	890.664	890.664	0.355757	20:2_24:4; 20:5_24:1; 20:4_24:2;	C52H93NO8P	0.10684	0.0102664	0.105977	0.0417863	0.0586015	0.0109725	0.0513877	0.01404			PC 44:6	0.0540005	0.00855134	0.062389	0.0095535	0.0409823	0.00917574	0.0358087	0.00886723
PC 44:7	888.648	888.647	-1.4062	**	C52H91NO8P	0.163358	0.0277737	0.130998	0.0466484	0.0895209	0.0159596	0.0765128	0.0140284			PC 44:7	0.0816515	0.0110779	0.0775871	0.00996424	0.0619734	0.0078789	0.0530573	0.0061975
PC 44:8	886.633	886.632	-0.608634	*	C52H89NO8P	0.276525	0.0442535	0.248616	0.0930072	0.187937	0.0329272	0.163165	0.0251962			PC 44:8	0.138502	0.0207199	0.146753	0.0219428	0.131023	0.0242797	0.113758	0.0148533
PC O-30:0	692.559	692.559	-0.542059	O-16:0/14:0; O-14:0/16:0	C38H79NO7P	0.605762	0.17765	0.406626	0.140073	0.671507	0.381445	0.41872	0.111554			PC O-30:0	0.305474	0.0927788	0.246454	0.066941	0.45788	0.238513	0.292509	0.0770508
PC O-31:0	706.575	706.574	-0.0716594	O-16:0/15:0; O-17:0/14:0; O-15:0/16:0	C39H80NO7P	0.615941	0.0715179	0.620118	0.187346	0.69678	0.247069	0.598915	0.0654171			PC O-31:0	0.31024	0.0475892	0.375834	0.078116	0.470555	0.125264	0.42054	0.0653449
PC O-32:0	720.591	720.589	-1.89837	O-16:0/16:0	C40H83NO7P	1.77141	0.374441	1.9815	0.666731	2.02333	0.68495	1.53808	0.322008			PC O-32:0	0.879898	0.13122	1.1898	0.223908	1.37113	0.34382	1.0668	0.16952
PC O-32:1/PC P-32:0	718.575	718.574	-0.84004	O-16:0/16:1; O-16:1/16:0; O-14:0/ 18:1; P-16:0/16:0	C40H81NO7P	0.967857	0.22367	0.749307	0.183937	0.963721	0.341016	0.741016	0.205587			PC O-32:1/PC P-32:0	0.478237	0.063955	0.454118	0.023011	0.649668	0.149989	0.512233	0.109952
PC O-33:0	734.606	734.604	-2.85718	O-16:0/17:0; O-17:0/16:0; O-18:0/15:0	C41H84NO7P	0.549066	0.128872	0.779889	0.232705	0.593222	0.259175	0.67833	0.238795			PC O-33:0	0.271585	0.0420502	0.477719	0.123785	0.401911	0.147393	0.469294	0.147704
PC O-34:1/PC P-34:0	746.606	746.606	-0.143279	O-16:0/18:1; O-17:0/17:1; P -18:0/16:0	C42H85NO7P	25.2817	5.21571	20.7303	6.13874	18.2922	4.3428	16.931	1.86252			PC O-34:1/PC P-34:0	12.4919	1.0473	12.5247	1.86332	12.4583	1.38601	11.8069	0.950137
PC O-34:2/PC P-34:1	744.591	744.59	-1.62656	O-16:1/18:1; O-16:0/18:2; O-17:0/17:2; P-16:0/18:1; P-18:1/16:0	C42H83NO7P	7.8595	3.32955	4.47009	1.71216	5.01449	2.09193	3.754	0.951251			PC O-34:2/PC P-34:1	3.78367	1.05401	2.63591	0.37497	3.43377	1.25101	2.58831	0.453077
PC O-34:3/PC P-34:2	742.575	742.575	-0.266063	O-16:0/18:3; O-16:1/18:2; P-16:0/18:2	C42H81NO7P	3.26773	1.8184	2.03737	0.892608	3.2099	1.66565	2.60315	0.863636			PC O-34:3/PC P-34:2	1.54405	0.624139	1.19562	0.354197	2.1481	0.960609	1.79532	0.515696
PC O-34:4/PC P-34:3	740.56	740.56	0.193302	O-16:0/18:4; O-16:1/18:3; P-16:0/18:3	C42H79NO7P	0.420594	0.0885422	0.271989	0.0793415	0.357398	0.116761	0.308171	0.0739255			PC O-34:4/PC P-34:3	0.208467	0.0259945	0.163475	0.0127237	0.241758	0.0534914	0.21368	0.0397798
PC O-35:1/PC P-35:0	760.622	760.62	-1.55485	O-17:0/18:1; O-16:0/19:1; O-18:0/17:1; O-19:0/16:1; P-19:0/15:0; P-17:0/18:0	C43H86NO7P	2.10028	0.368892	2.00917	0.571224	1.68294	0.41724	1.48705	0.148216			PC O-35:1/PC P-35:0	1.04084	0.070779	1.21257	0.115853	1.14373	0.101908	1.03689	0.0651364
PC O-36:1/PC P-36:0	774.638	774.637	-0.276997	O-16:0/20:1; P-18:0/18:1; P-20:1/16:0; O-17:0/19:1; P-19:0/17:0; P-20:0/16:0	C44H89NO7P	8.91409	1.86223	8.74315	2.64761	7.55679	1.50435	7.22906	0.874477			PC O-36:1/PC P-36:0	4.39573	0.347185	5.23848	0.307017	5.20905	0.654609	5.04845	0.524476
PC O-36:2/PC P-36:1	772.622	772.621	-1.46169	O-16:0/20:2; P-18:1/18:1; P-16:0/20:1; P-18:0/18:1; P-19:0/17:1	C44H87NO7P	1.26501	0.415984	1.16252	0.366811	1.10858	0.319854	0.88643	0.14259			PC O-36:2/PC P-36:1	0.614395	0.11216	0.694344	0.0699983	0.753755	0.121124	0.61421	0.0380849
PC O-36:3/PC P-36:2	770.606	770.606	-1.1248	O-16:0/20:3; O-18:0/18:3; O-16:1/20:2; P-16:0/20:2	C44H85NO7P	1.99506	0.429072	2.12159	0.612981	1.95548	0.731077	2.44433	0.577537			PC O-36:3/PC P-36:2	0.984579	0.0917679	1.28284	0.221109	1.33744	0.415956	1.7012	0.35774
PC O-36:4/PC P-36:3	768.591	768.591	-0.222685	O-16:0/20:4	C44H83NO7P	20.7981	2.89752	26.3974	6.19483	18.1193	4.16056	25.7892	4.15418			PC O-36:4/PC P-36:3	10.3847	1.09508	16.047	1.16288	12.496	2.21997	18.0248	2.82513
PC O-36:5/PC P-36:4	766.575	766.574	-1.46484	O-16:1/20:4; O-16:0/20:5; O-14:1/22:4; P-16:0/20:4; P-14:0/22:4	C44H81NO7P	13.136	2.97999	10.344	2.83017	7.07682	2.21501	6.88508	1.14864			PC O-36:5/PC P-36:4	6.47185	0.633844	6.25878	0.784167	4.7964	0.833753	4.77831	0.545605
PC P-36:5	764.559	764.559	0.0893315	P-16:0/20:5	C44H79NO7P	0.951028	0.420094	0.57751	0.205774	0.738918	0.323337	0.691211	0.275096			PC P-36:5	0.458737	0.145424	0.342382	0.0609325	0.494897	0.177095	0.474322	0.160063
PC O-37:1/PC P-37:0	788.653	788.652	-0.927437	O-17:0/20:1; O-19:0/18:1; P-21:0/16:0; P-19:0/18:0; P-16:0/21:0	C45H90NO7P	0.680173	0.103481	0.791832	0.273541	0.595196	0.135181	0.683916	0.194675			PC O-37:1/PC P-37:0	0.343226	0.0696142	0.477086	0.0808873	0.408114	0.051428	0.477005	0.13211
PC O-37:2/PC P-37:1	786.637	786.636	-1.20667	O-17:0/20:2; O-19:1/20:1; O-19:0/18:2; O-19:1/18:1; O-21:1/16:1; P-19:0/18:1; P-17:0/20:1; P-21:0/16:1	C45H88NO7P	0.116626	0.0416312	0.248904	0.191941	0.103715	0.0240113	0.130337	0.0300034			PC O-37:2/PC P-37:1	0.0567593	0.0136288	0.141884	0.0711727	0.0711959	0.0102907	0.0919639	0.0252056
PC O-37:4/PC P-37:3	782.606	782.606	0.493209	O-17:0/20:4; O-15:0/22:4; O-19:1/18:3; P-19:0/18:3	C45H84NO7P	1.8836	0.234475	2.54208	0.543454	1.73674	0.456371	2.27529	0.437966			PC O-37:4/PC P-37:3	0.952203	0.171841	1.55571	0.155144	1.18934	0.218749	1.58806	0.281751
PC O-38:1/PC P-38:0	802.669	802.667	-2.35983	O-18:0/20:1; O-16:0/22:1; O-17:0/21:1; O-21:0/19:1; O-20:0/18:1; P-22:0/16:0; P-20:0/18:0; P19:0/19:0	C46H93NO7P	0.251168	0.0446867	0.346263	0.0620227	0.354229	0.127138	0.397801	0.144782			PC O-38:1/PC P-38:0	0.125112	0.0159263	0.213332	0.0249352	0.244022	0.0828446	0.273491	0.0839979
PC O-38:2/PC P-38:1	800.653	800.653	-0.440516	O-16:0/22:2; O-18:0/20:2; O-18:1/20:1; O-16:1/22:1; O-19:1/19:1; O-19:0/19:2; O-17:0/21:2; P-18:0/20:1; P-19:0/19:1; P-16:0/22:1	C46H91NO7P	0.420633	0.146946	0.500553	0.211673	0.324204	0.0981123	0.378863	0.104602			PC O-38:2/PC P-38:1	0.206761	0.0491411	0.294173	0.055073	0.222249	0.0460506	0.262733	0.06142
PC O-38:4/PC P-38:3	796.622	796.62	-2.31244	O-18:0/20:4; O-16:0/22:4; O-16:1/22:3; P-16:0/22:3	C46H87NO7P	17.58	2.01511	19.5584	4.5029	14.6745	2.86307	16.9545	2.66718			PC O-38:4/PC P-38:3	8.78434	0.659789	11.9091	1.0041	10.1455	1.47553	11.8067	1.47171
PC O-38:5/PC P-38:4	794.606	794.605	-1.82311	O-16:1/22:4; O-16:0/22:5; O-18:1/20:4; O-18:0/20:5; P-16:0/22:4; P-18:0/20:4	C46H85NO7P	7.55454	1.25837	5.99935	1.55611	4.91353	1.65122	4.902	1.90635			PC O-38:5/PC P-38:4	3.7539	0.30598	3.64922	0.554702	3.352	0.836807	3.3619	1.11345
PC O-38:6/PC P-38:5	792.591	792.591	-0.050685	O-16:0/22:6; O-16:1/22:5; O-18:1/20:5; P-16:0/22:5; P-18:0/20:5	C46H83NO7P	1.65452	0.351441	1.14856	0.226948	0.598039	0.187922	0.62418	0.164299			PC O-38:6/PC P-38:5	0.858037	0.297044	0.71418	0.153512	0.402246	0.0690643	0.430818	0.0871912
PC P-38:6	790.575	790.575	-0.235794	*	C46H81NO7P	4.11571	1.04709	5.1755	1.106	2.83765	0.661307	4.66655	1			PC P-38:6	2.07466	0.561686	3.18039	0.467096	1.97353	0.446916	3.26461	0.678801
PC O-39:4/PC P-39:3	810.637	810.637	0.265415	O-17:0/22:4; O-19:0/20:4; O-19:1/20:3; O-21:1/18:3; P-19:0/20:3; P-21:0/18:3	C47H88NO7P	0.726308	0.0718871	0.875669	0.174203	0.627888	0.174396	0.769619	0.24983			PC O-39:4/PC P-39:3	0.367619	0.0640261	0.540183	0.0818288	0.429784	0.0827466	0.533905	0.164287
PC O-39:5/PC P-39:4	808.622	808.622	0.467151	O-17:1/22:4; O-17:0/22:5; O-15:1/24:4; O-19:1/20:4; 0-20:1/18:4; P-17:0/22:4; P-15:0/24:4; P-19:0/20:4; P-19:1/20:3; P-20:0/18:4; P-20:1/18:3	C47H86NO7P	0.322686	0.0478498	0.383483	0.163184	0.242876	0.0982299	0.280133	0.135919			PC O-39:5/PC P-39:4	0.163182	0.0337048	0.230352	0.0632828	0.165501	0.0534861	0.193052	0.0904261
PC O-40:2/PC P-40:1	828.685	828.685	0.0390898	O-18:0/22:2; O-20:0/20:2; O-20:1/20:1; O-22:1/18:1; P-20:0/20:1; P-22:0/18:1	C48H95NO7P	0.0341838	0.00991008	0.0987643	0.0238733	0.0306816	0.00885735	0.0585734	0.0231573			PC O-40:2/PC P-40:1	0.0170456	0.00483831	0.062088	0.0199055	0.0211023	0.00505434	0.0405369	0.0153556
PC O-40:4/PC P-40:3	824.653	824.653	-0.336505	O-18:0/22:4; O-16:0/24:4; O-20:1/20:3; P-20:0/20:3; P-20:1/20:2; P-22:1/18:2	C48H91NO7P	0.710797	0.107362	0.833401	0.139538	0.736142	0.261827	0.86398	0.259385			PC O-40:4/PC P-40:3	0.360081	0.0757213	0.514856	0.0740561	0.505859	0.149258	0.595809	0.151345
PC O-40:5/PC P-40:4	822.638	822.637	-1.10602	O-18:0/22:5; O-16:0/24:5; O-18:1/22:4; P-18:0/22:4	C48H89NO7P	0.637883	0.0509311	0.54771	0.126032	0.554881	0.210987	0.535872	0.249306			PC O-40:5/PC P-40:4	0.32091	0.0391832	0.334072	0.0366237	0.380529	0.125869	0.36536	0.147525
PC O-40:6/PC P-40:5	820.622	820.621	-1.73254	*	C48H87NO7P	0.361347	0.0453513	0.443918	0.0746991	0.285701	0.0537629	0.272214	0.101232			PC O-40:6/PC P-40:5	0.184152	0.0396305	0.274166	0.0381783	0.19776	0.0284696	0.187331	0.0579115
PC O-42:5/PC P-42:4	850.669	850.67	0.655239	O-20:1/22:5; O-18:1/24:5; P-20:1/22:4; P-20:0/22:5; P-18:0/24:5; P-22:1/20:4	C50H93NO7P	0.00563499	0.00493834	0.0306513	0.00799552	0.0100424	0.00500083	0.0213797	0.0091027			PC O-42:5/PC P-42:4	0.00273312	0.00201106	0.0189895	0.00545733	0.00697081	0.00356234	0.0148842	0.0063824
PC P-42:6	846.638	846.637	-0.592597	*	C50H89NO7P	0.215654	0.0637107	0.248402	0.0401701	0.156069	0.0573068	0.186991	0.0543423			PC P-42:6	0.108681	0.0320725	0.154836	0.0299717	0.107603	0.0338122	0.129431	0.0338234
Lyso-phosphatidylcholine | [M+H]+	m/z calculated	m/z observed	Delta ppm	Fatty acyl chain composition	Formula	mean	SD	mean	SD	mean	SD	mean	SD			Lyso-phosphatidylcholine | [M+H]+	mean	SD	mean	SD	mean	SD	mean	SD
LPC 14:0	468.309	468.308	-1.11952	14:0	C22H47NO7P	0.0843054	0.0325505	0.0440478	0.016989	0.0481671	0.019154	0.0357038	0.0111871			LPC 14:0	0.404591	0.0880627	0.299697	0.118473	0.278095	0.0741717	0.220475	0.0581849
LPC 16:0	496.34	496.34	-1.43676	16:0	C24H51NO7P	7.16782	2.16791	4.22707	1.52855	4.26725	1.5347	3.39769	1.05302			LPC 16:0	34.682	3.6349	27.7669	2.5681	24.5791	4.94166	20.7962	4.34015
LPC 16:1	494.325	494.325	-0.197026	*	C24H49NO7P	0.0941732	0.01561	0.0571244	0.016277	0.0819189	0.0296894	0.0638725	0.0233673			LPC 16:1	0.471948	0.0900401	0.386799	0.0831967	0.470129	0.0930431	0.392295	0.118006
LPC 17:0	510.355	510.355	-0.0609804	17:0	C25H52NO7P	0.857357	0.184903	0.926752	0.279054	0.718263	0.292183	0.879748	0.12546			LPC 17:0	4.2802	0.892149	6.20607	0.79915	4.08292	0.888391	5.63024	1.60322
LPC 18:0	524.372	524.371	-1.06853	18:0	C26H55NO7P	1.32696	0.417919	1.3716	0.491707	0.901436	0.264287	1.11134	0.17563			LPC 18:0	6.45365	1.1605	9.06603	1.22187	5.20239	0.875011	6.89487	0.685212
LPC 18:1	522.356	522.356	-0.254011	18:1	C26H53NO7P	1.71055	0.366487	0.986125	0.338534	1.70714	0.51189	1.10345	0.235618			LPC 18:1	8.54508	1.96379	6.53714	1.26772	10.0217	2.48919	6.80958	0.991644
LPC 18:2	520.34	520.339	-2.75953	18:2	C26H51NO7P	0.379282	0.100936	0.0989287	0.0317198	0.452887	0.154694	0.186298	0.0807693			LPC 18:2	1.88207	0.466307	0.66038	0.1246	2.75516	1.15438	1.13266	0.363358
LPC 18:3	518.325	518.323	-3.17154	18:3	C26H49NO7P	1.47493	0.341087	0.737241	0.264541	1.00496	0.2938	0.781611	0.286052			LPC 18:3	7.27723	1.2483	4.85439	0.606101	5.80144	0.861189	4.77665	1.11717
LPC 19:1	536.371	536.371	0.664629	19:1	C27H54NO7P	0.0628746	0.0100775	0.0627334	0.0200926	0.059066	0.0157305	0.0595004	0.00864954			LPC 19:1	0.312332	0.0343672	0.415729	0.0378536	0.342543	0.0446617	0.372922	0.0666835
LPC 20:0	552.403	552.402	-0.891765	20:0	C28H59NO7P	0.0300021	0.0110626	0.0544984	0.0157066	0.0319713	0.00974404	0.0490142	0.0160992			LPC 20:0	0.147495	0.0470456	0.365799	0.0451271	0.183884	0.0384971	0.297067	0.056339
LPC 20:1	550.387	550.387	-0.429238	20:1	C28H57NO7P	0.472822	0.0974413	0.545232	0.174863	0.433527	0.108676	0.452204	0.0604417			LPC 20:1	2.34645	0.430239	3.61742	0.232877	2.53062	0.349334	2.80891	0.230079
LPC 20:2	548.372	548.371	-1.19269	20:2	C28H55NO7P	1.58832	0.445645	1.29202	0.404102	1.47449	0.403858	1.43149	0.173123			LPC 20:2	7.73722	0.920777	8.60006	0.625533	8.5154	1.20478	8.92075	0.896004
LPC 20:3	546.356	546.355	-2.31236	20:3	C28H53NO7P	0.738666	0.140145	0.557201	0.237676	0.798456	0.282169	0.70913	0.306819			LPC 20:3	3.72317	0.940892	3.65713	0.913354	4.54872	0.961756	4.31685	1.33224
LPC 20:5	542.325	542.324	-1.91811	20:5	C28H49NO7P	0.318139	0.051412	0.195959	0.0664258	0.271481	0.0688537	0.180619	0.0466081			LPC 20:5	1.61505	0.420935	1.31684	0.360415	1.593	0.310367	1.10869	0.178825
LPC 21:1	564.402	564.403	0.851399	21:1	C29H58NO7P	0.0134117	0.00408546	0.0217154	0.00699262	0.0162085	0.00660003	0.0236975	0.00810983			LPC 21:1	0.0680101	0.025909	0.147108	0.0373796	0.0928876	0.0223565	0.154169	0.0697403
LPC 22:5	570.356	570.353	-4.34001	22:5	C30H53NO7P	0.463429	0.0791187	0.294562	0.0845175	0.432092	0.206797	0.378196	0.120972			LPC 22:5	2.31392	0.361987	1.96832	0.132327	2.47439	0.882913	2.28759	0.371609
LPC 22:6	568.34	568.339	-1.47494	22:6	C30H51NO7P	0.159605	0.0307912	0.103107	0.028838	0.11906	0.048837	0.0965313	0.0491576			LPC 22:6	0.820866	0.267505	0.69195	0.103773	0.673041	0.169034	0.584616	0.21724
LPC O-16:0	482.361	482.36	-1.53119	*	C24H53NO6P	2.94144	0.649551	2.88843	0.802925	3.67655	1.05193	4.18416	1.06822			LPC O-16:0	14.5423	2.21519	19.4378	2.71764	21.5463	4.85477	25.7359	4.07936
LPC O-16:1/LPC P-16:0	480.345	480.345	-0.301338	*	C24H51NO6P	0.0464407	0.0111428	0.0885798	0.0382273	0.0788219	0.0437584	0.113922	0.0623547			LPC O-16:1/LPC P-16:0	0.23422	0.0609561	0.57329	0.110534	0.462197	0.223491	0.679469	0.28615
LPC O-17:0	496.376	496.377	0.883503	*	C25H54NO6P	0.168149	0.031867	0.198046	0.0487743	0.2237	0.0920945	0.311068	0.158049			LPC O-17:0	0.83813	0.150909	1.35093	0.247593	1.29182	0.39072	1.88091	0.737027
LPC O-18:0	510.392	510.392	-1.16281	*	C26H57NO6P	0.23579	0.0748286	0.273907	0.0376153	0.426681	0.367427	0.68533	0.4418			LPC O-18:0	1.19844	0.486439	1.9024	0.358247	2.39003	1.71267	3.98905	2.01784
LPC O-18:1/LPC P-18:0	508.377	508.376	-0.531325	*	C26H55NO6P	0.0212589	0.00736729	0.0256467	0.00328427	0.0281664	0.00886156	0.033926	0.0146338			LPC O-18:1/LPC P-18:0	0.105573	0.0330434	0.177823	0.0300708	0.164231	0.0370344	0.210144	0.0759473
Phosphatidylethanolamine | [M+H]+	m/z calculated	m/z observed	Delta ppm	Fatty acyl chain composition	Formula	mean	SD	mean	SD	mean	SD	mean	SD			Phosphatidylethanolamine | [M+H]+	mean	SD	mean	SD	mean	SD	mean	SD
PE 34:1	718.539	718.538	-1.17842	14:0_20:1; 16:0_18:1; 16:1_18:0; 17:0_17:1; 15:0_19:1; 15:1_19:0	C39H77NO8P	0.0584128	0.0148011	0.0192179	0.00652457	0.049813	0.016888	0.0194106	0.0118257			PE 34:1	0.0904389	0.0139467	0.0297142	0.00588331	0.0919614	0.0219119	0.0377373	0.021374
PE 34:2	716.523	716.522	-0.765303	16:1_18:1; 16:0_18:2; 15:1_19:1; 15:0_19:2; 17:1/17:1; 14:1_20:1	C39H75NO8P	0.0592252	0.0262538	0.0749867	0.0260653	0.0308987	0.0229354	0.0346511	0.0175926			PE 34:2	0.0887955	0.0292471	0.119656	0.0443813	0.0546437	0.0352594	0.065456	0.0290649
PE 34:3	714.507	714.508	0.60972	16:1_18:2; 16:0_18:3; 16:1_18:2; 14:1_20:2	C39H73O8NP	0.0142138	0.00801056	0.00450425	0.00179044	0.0175718	0.0124648	0.0133458	0.0120626			PE 34:3	0.0213429	0.0115963	0.0071036	0.00316052	0.0317295	0.0184785	0.0255979	0.0218679
PE 36:2	744.554	744.553	-1.88393	16:1_20:1; 16:0_20:2; 15:1_21:1; 15:0_21:2; 17:0_19:1	C41H79O8NP	0.111541	0.0650793	0.129371	0.0614231	0.0624142	0.0493759	0.0392018	0.0314821			PE 36:2	0.170659	0.0935533	0.206129	0.108946	0.112279	0.0836678	0.0732985	0.0550652
PE 36:3	742.539	742.537	-1.97792	16:1_20:2; 16:0_20:3; 16:2_20:1; 18:1_18:2; 18:0_18:3; 15:1_21:2; 17:1_19:2	C41H77NO8P	0.0731612	0.0246702	0.0635724	0.0180935	0.0687546	0.0325946	0.0636471	0.0317599			PE 36:3	0.111043	0.0193583	0.100319	0.0268868	0.124864	0.0446684	0.121952	0.0547499
PE 36:4	740.523	740.521	-2.35485	16:1_20:3; 16:0_20:4; 16:2_20:2; 14:0_22:4; 18:1_18:3	C41H75NO8P	0.140807	0.0430186	0.0731174	0.0247276	0.137506	0.0349264	0.107904	0.0242595			PE 36:4	0.21512	0.0345738	0.114329	0.0307403	0.258567	0.0528429	0.210369	0.041577
PE 36:5	738.507	738.505	-3.03876	16:1_20:4; 16:0_20:5; 14:1_22:4	C41H73O8NP	0.0865318	0.0305447	0.0479139	0.0103419	0.0613798	0.0161437	0.0499442	0.0180326			PE 36:5	0.131684	0.0302596	0.0760962	0.0173749	0.114342	0.0203259	0.0989979	0.0373695
PE 38:0	776.617	776.617	0.286305	**	C43H87NO8P	0.0519565	0.00950155	0.0684101	0.0216055	0.0340722	0.00417708	0.0421395	0.00817444			PE 38:0	0.0810233	0.00846257	0.105215	0.0109018	0.0645243	0.00375798	0.0838726	0.0210242
PE 38:4	768.554	768.554	-0.501432	18:0_20:4; 18:1_20:3; 16:1_22:3; 16:0_22:4; 18:2_20:2 16:2_22:2	C43H79O8NP	0.785595	0.197155	0.757111	0.222024	0.788465	0.15029	0.85186	0.0873078			PE 38:4	1.21578	0.168455	1.1668	0.110897	1.48361	0.176321	1.66207	0.078717
PE 38:7	762.507	762.506	-1.57514	18:3_20:4	C43H73NO8P	0.0202352	0.00671714	0.00768589	0.00266012	0.0211402	0.00920951	0.0190813	0.00841974			PE 38:7	0.0311117	0.00765104	0.0129747	0.00707493	0.0396291	0.01562	0.0378233	0.0167165
PE 40:3	798.601	798.601	0.132032	18:1_22:2; 18:2_22:1	C45H85O8NP	0.0581195	0.0190047	0.0824632	0.0180158	0.0494998	0.0108156	0.0913691	0.0175284			PE 40:3	0.0884073	0.0110965	0.13072	0.0272624	0.0926791	0.011771	0.179081	0.0361432
PE 40:6	792.554	792.554	-0.391081	**	C45H79O8NP	0.132572	0.0264632	0.10041	0.0253891	0.100444	0.0154861	0.0951941	0.0143597			PE 40:6	0.207087	0.0305648	0.156038	0.012759	0.19016	0.0211435	0.185949	0.0242453
PE 40:7	790.539	790.537	-1.92845	**	C45H77NO8P	0.196215	0.0414421	0.158331	0.0414911	0.168523	0.0285774	0.212143	0.0257407			PE 40:7	0.305836	0.0412041	0.245416	0.0172771	0.318403	0.037419	0.417425	0.0634149
PE 40:8	788.523	788.522	-1.23288	**	C45H75O8NP	0.101845	0.0252303	0.0630922	0.0155959	0.051131	0.0123102	0.0517219	0.0126262			PE 40:8	0.158148	0.0263778	0.0980925	0.00722197	0.09565	0.0144661	0.10131	0.024449
PE 30:3	658.445	658.442	-4.87525	**	C35H65NO8P	0.303415	0.0183537	0.307039	0.00718916	0.287408	0.00905246	0.358853	0.036218			PE 30:3	0.484297	0.0828351	0.502197	0.126027	0.554156	0.101425	0.713519	0.147764
PE O-33:1/PE P-33:0	690.543	690.544	0.99709	O-16:1/17:0; O-16:0/17:1; O-17:1/16:0; O-17:0/16:1; O-15:0/18:1; P-16:0/17:0; P-17:0/16:0	C38H76NO7P	0.0981564	0.0166301	0.0968037	0.0333576	0.0916745	0.0291441	0.0623895	0.0163208			PE O-33:1/PE P-33:0	0.15382	0.0195553	0.148198	0.0148544	0.170464	0.0329352	0.120504	0.0219104
PE O-32:1/PE P-32:0	676.528	676.528	0.141858	O-16:0/16:1; O-16:1/16:0; P-16:0/16:0	C37H75NO7P	0.0649924	0.0176971	0.0514712	0.0172681	0.0570272	0.0225854	0.0340307	0.0129415			PE O-32:1/PE P-32:0	0.101429	0.0251588	0.0797351	0.015131	0.10512	0.0278999	0.0650467	0.0197754
PE O-32:2/PE P-32:1	674.512	674.512	-1.12305	O-16:1/16:1; O-14:1/18:1; P-16:0/16:1; P-14:0/18:1	C37H73O7NP	0.0455834	0.0182949	0.0455601	0.0169983	0.028043	0.0140891	0.0314444	0.0229795			PE O-32:2/PE P-32:1	0.0696055	0.0224826	0.0711921	0.0216691	0.0509587	0.0198595	0.0581021	0.0339833
PE O-34:1/PE P-34:0	704.559	704.558	-2.44172	O-16:0/18:1	C39H79NO7P	1.57992	0.284334	1.46611	0.377562	1.24333	0.323613	1.08232	0.291408			PE O-34:1/PE P-34:0	2.46511	0.18165	2.27378	0.134536	2.31543	0.324296	2.07827	0.354121
PE O-34:2/PE P-34:1	702.544	702.543	-0.929894	O-16:1/18:1; O-16:0/18:2; O-18:1/16:1; P-16:0/18:1; P-18:0/16:1; P-17:0/17:1	C39H77NO7P	5.20363	1.37795	5.21394	1.41482	4.09334	1.05338	3.87094	1.32735			PE O-34:2/PE P-34:1	7.99239	0.714099	8.06891	0.824796	7.6491	1.22822	7.38106	1.687
PE O-34:3/PE P-34:2	700.528	700.527	-1.31001	O-16:1/18:2; O-16:0/18:3; P-16:0/18:2; P-16:1/18:1	C39H75NO7P	0.241426	0.0900147	0.235223	0.0952591	0.246308	0.114036	0.218037	0.0856668			PE O-34:3/PE P-34:2	0.367057	0.0747263	0.358651	0.0894981	0.453032	0.150198	0.416458	0.13041
PE O-34:4/PE P-34:3	698.512	698.512	-0.37904	O- 16:1/18:3; P-16:0/18:3; P-16:1/18:2	C39H73NO7P	0.0964292	0.0522838	0.0790798	0.0427345	0.130788	0.10103	0.109955	0.0535879			PE O-34:4/PE P-34:3	0.146005	0.0678921	0.119346	0.0549061	0.234595	0.148249	0.21063	0.09256
PE O-35:2/PE P-35:1	716.559	716.558	-0.749743	O-17:1/18:1; O-16:1/19:1; O-15:1/20:1; O-16:0/19:2; O-17:0/18:2; O-18:1/17:1; O-19:1/16:1; P-19:1/16:0; P-17:0/18:1; P-16:0/19:1; P-15:0/20:1; P-18:0/17:1; P-19:0/16:1;	C40H78NO7P	2.46443	0.454396	2.31632	0.651071	1.97216	0.366987	1.7034	0.358954			PE O-35:2/PE P-35:1	3.83554	0.246685	3.5776	0.322274	3.71642	0.394007	3.29361	0.347677
PE O-35:3/PE P-35:2	714.543	714.542	-1.40104	O-17:0/18:3; O-17:1/18:2; O-15:1/20:2; O-16:1/19:2; P-17:0/18:2; P-15:0/20:2; P-17:0/18:1; P-16:0/19:2	C40H76NO7P	0.118287	0.0297493	0.117465	0.0387732	0.120453	0.0453931	0.0975074	0.0277756			PE O-35:3/PE P-35:2	0.182654	0.0197691	0.180095	0.0201703	0.223562	0.0576809	0.187989	0.0372268
PE O-36:1/PE P-36:0	732.591	732.589	-2.16946	O-16:0/20:1; O-18:0/18:1; O-18:1/18:0; O-17:0/19:0; O-17:0/19:0; P-16:0/20:0; P-18:0/18:0; P-17:0/19:0	C41H83NO7P	3.14389	0.477666	3.08383	0.856811	2.77647	0.511014	2.07127	0.454593			PE O-36:1/PE P-36:0	4.92897	0.461358	4.76494	0.346934	5.22975	0.535464	3.99632	0.499889
PE O-36:2/PE P-36:1	730.575	730.574	-1.03725	O-16:1/20:1; O-16:0/20:2; O-18:1/18:1; O-18:0/18:12; P-16:0/20:1; P-18:0/18:1; P-17:0/19:1; P-19:0/17:1	C41H81NO7P	11.4849	2.6411	11.2999	3.4537	9.62263	1.69629	7.87623	1.51587			PE O-36:2/PE P-36:1	17.7252	0.762901	17.3207	0.805526	18.1077	1.25494	15.2374	1.58473
PE O-36:3/PE P-36:2	728.559	728.559	-1.06423	O-18:1/18:2; 0-16:1/20:2; P-16:1/20:1; P-18:1/18:1; P-16:0/20:2; P-15:1/21:1	C41H79NO7P	3.38632	0.750321	3.21779	0.919693	2.89824	0.580471	2.39869	0.518036			PE O-36:3/PE P-36:2	5.25114	0.355228	4.96474	0.316266	5.46287	0.679373	4.64303	0.667526
PE O-36:4/PE P-36:3	726.544	726.543	-1.48273	O-16:1/20:3; O-16:0/20:4; P-16:0/20:3	C41H77NO7P	1.33809	0.323859	1.38866	0.363709	1.24778	0.316381	1.54966	0.244354			PE O-36:4/PE P-36:3	2.06788	0.158409	2.15735	0.234593	2.33678	0.336157	3.01685	0.338723
PE O-36:5/PE P-36:4	724.528	724.526	-3.20574	O-16:1/20:4; O-16:0/20:5; P-16:0/20:4	C41H75NO7P	2.46789	0.796236	2.51962	0.570181	1.77231	0.326691	2.28191	0.40015			PE O-36:5/PE P-36:4	3.76638	0.447961	3.93676	0.404928	3.33465	0.288477	4.4256	0.437234
PE O-36:6/PE P-36:5	722.512	722.511	-2.71972	O-16:1/20:5; P-16:0/20:5	C41H73O7NP	0.761265	0.121212	0.719362	0.146053	0.461874	0.0835521	0.517879	0.0911924			PE O-36:6/PE P-36:5	1.19372	0.136658	1.12989	0.111856	0.870379	0.0768579	1.01861	0.199752
PE P-36:6	720.497	720.496	-0.62132	**	C41H71O7NP	0.0162671	0.0107898	0.0112655	0.0072084	0.0216244	0.0190137	0.0235836	0.0124501			PE P-36:6	0.0241048	0.0138855	0.0172797	0.0115016	0.0385088	0.0284579	0.0454131	0.0228162
PE O-37:2/PE P-37:1	744.59	744.589	-1.18425	O-17:1/20:1; O-16:1/21:1; O-16:0/21:2; O-18:1/19:1; O-17:0/20:2; O-19:1/18:1; O-21:1/16:1; P-17:0/20:1; P-16:0/21:1; P-18:0/19:1; P-19:0/18:1 P-21:O/16:1	C42H82NO7P	4.19778	0.797872	4.45286	1.37086	3.7224	0.451464	3.40696	0.457326			PE O-37:2/PE P-37:1	6.54239	0.547375	6.85099	0.675782	7.05893	0.518399	6.6695	0.906688
PE O-37:3/PE P-37:2	742.575	742.575	0.392773	O-17:1/20:2; O-18:1/19:2; O-17:0/20:3; O-19:0/18:3; P-17:1/20:1; P-17:0/20:2; P-19:0/18:2; P-19:1/18:1; P-20:1/16:1	C42H80NO7P	1.25255	0.256505	1.28582	0.379177	1.08878	0.232064	0.960729	0.16256			PE O-37:3/PE P-37:2	1.95906	0.258965	1.98581	0.207621	2.07606	0.458589	1.89123	0.39023
PE O-37:4/PE P-37:3	740.559	740.559	-0.136747	O-17:1/20:3; O-17:0/20:4; O-18:1/19:3; P-17:1/20:2; P-17:0/20:3; P-18:0/19:3	C42H78NO7P	0.408373	0.0434974	0.422854	0.105793	0.375474	0.0894338	0.442341	0.058267			PE O-37:4/PE P-37:3	0.64447	0.0730309	0.658343	0.0550092	0.708851	0.130547	0.867701	0.133913
PE O-37:5/PE P-37:4	738.543	738.543	-0.375357	O-17:1/20:4; O-17:0/20:5; O-15:1/22:4; P-17:0/20:4; P-15:0/22:4	C42H76NO7P	0.702498	0.130393	0.747311	0.203971	0.581732	0.0680634	0.676781	0.0955965			PE O-37:5/PE P-37:4	1.09308	0.0766185	1.15551	0.0763517	1.10379	0.0840707	1.32969	0.235634
PE O-38:2/PE P-38:1	758.606	758.606	-0.882366	O-18:1/20:1; O-17:1/21:1; O-16:1/22:1; O-16:0/22:2; O-18:0/20:2; O-19:1/19:1; O-20:1/18:1; P-18:0/20:1; P-17:0/21:1; P-16:0/22:1; P-19:0/19:1; P-20:0/18:1	C43H85NO7P	2.94064	0.60314	2.94461	0.786222	2.53246	0.490938	2.19478	0.170166			PE O-38:2/PE P-38:1	4.56203	0.298821	4.55442	0.10692	4.77638	0.605002	4.29448	0.294828
PE O-38:3/PE P-38:2	756.591	756.589	-1.95514	O-18:1/20:2; O-18:0/20:3; O-16:1/22:2; O-16:0/22:3; O-17:1/21:2; P-18:0/20:2; P-16:0/22:2; O-17:0/21:2	C43H83NO7P	2.01275	0.575159	2.265	0.669895	1.68308	0.232482	1.63613	0.140096			PE O-38:3/PE P-38:2	3.08778	0.308201	3.48932	0.262505	3.18688	0.290317	3.19778	0.184232
PE O-38:4/PE P-38:3	754.575	754.574	-1.05048	O-18:0/20:4; O-18:1/20:3; O-16:0/22:4; O-16:1/22:3; P-16:0/22:3; P-18:0/20:3	C43H81NO7P	2.26047	0.37498	2.3414	0.578845	1.90591	0.250998	2.55631	0.238379			PE O-38:4/PE P-38:3	3.53459	0.281557	3.65068	0.441379	3.61838	0.414217	4.99713	0.369109
PE O-38:5/PE P-38:4	752.559	752.558	-2.03978	O-18:1/20:4; O-16:1/22:4; P-18:0/20:4; P-16:0/22:4	C43H79NO7P	5.6392	1.14508	5.65104	1.54194	4.43656	0.49406	4.89053	0.363481			PE O-38:5/PE P-38:4	8.74264	0.144073	8.72447	0.236946	8.41158	0.5556	9.56954	0.636941
PE O-38:6/PE P-38:5	750.544	750.542	-2.86134	O-18:1/20:5; O-16:1/22:5; P-18:0/20:5; P-16:0/22:5	C43H77NO7P	1.72922	0.301564	1.75034	0.456482	1.23236	0.233098	1.22443	0.220518			PE O-38:6/PE P-38:5	2.70061	0.211613	2.71234	0.161609	2.32075	0.247486	2.38996	0.368462
PE O-39:2/PE P-39:1	772.622	772.62	-1.85374	O-19:1/20:1; O-19:0/20:2; O-17:1/22:1; O-17:0/22:2; O-18:0/21:2; O-21:1/18:1; P-23:1/16:0; P-21:1/18:0; P-19:0/20:1; P-17:0/22:1; O-19:1/22:1; P-21:0/18:1;	C44H86NO7P	0.693455	0.127945	0.759834	0.223054	0.578039	0.0715081	0.60182	0.0985943			PE O-39:2/PE P-39:1	1.08137	0.093438	1.17153	0.105886	1.09801	0.115023	1.18171	0.230316
PE O-39:3/PE P-39:2	770.606	770.605	-0.403655	O-17:1/22:2; O-17:0/22:3; O-18:1/21:2; O-19:1/20:2; O-19:0/20:3; O-21:1/18:2; O-21:0/18:3; P-19:1/20:1; P-21:1/18:1; P-23:1/16:1; P-17:0/22:2; P-18:0/21:2; P-19:0/20:2; P-21:0/18:2	C44H84NO7P	0.413663	0.111117	0.483541	0.160022	0.324534	0.0443989	0.345081	0.0616745			PE O-39:3/PE P-39:2	0.638329	0.0736484	0.741858	0.102172	0.621529	0.114471	0.680581	0.160735
PE O-39:6/PE P-39:5	764.559	764.558	-1.27014	O-17:1/22:5; O-19:1/20:5; P-17:0/22:5; P-19:0/20:5	C44H78NO7P	0.493512	0.068733	0.467062	0.131561	0.360681	0.0789007	0.349399	0.0797202			PE O-39:6/PE P-39:5	0.779117	0.113423	0.72326	0.0874671	0.685737	0.146485	0.69058	0.193572
PE O-40:2/PE P-40:1	786.638	786.637	-1.037	O-18:0/22:2; O-18:1/22:1; O-19:1/21:1; O-20:0/20:2; O-20:1/20:1; O-22:1/18:1; P-24:1/16:0; P-23:1/17:0; P-18:0/22:1; P-19:0/21:1; P-20:0/20:1; P-22:0/18:1	C45H89NO7P	0.825662	0.323121	0.811692	0.250762	0.593604	0.172482	0.661449	0.134192			PE O-40:2/PE P-40:1	1.24912	0.242625	1.25053	0.184366	1.12882	0.296381	1.29275	0.254622
PE O-40:3/PE P-40:2	784.622	784.621	-0.85866	O-18:1/22:2; O-18:0/22:3; O-20:0/20:3; O-20:1/20:2; P-22:1/18:1; O-19:1/21:2; P-20:1/20:1; P-18:0/22:2; P-20:0/20:2; P-19:0/21:2	C45H87NO7P	0.879669	0.296897	0.887613	0.259149	0.562274	0.122679	0.584952	0.0703791			PE O-40:3/PE P-40:2	1.33643	0.199259	1.36787	0.0980538	1.06372	0.186245	1.14336	0.12223
PE O-40:4/PE P-40:3	782.606	782.605	-1.69091	O-18:0/22:4; O-18:1/22:3; O-16:0/24:4; O-20:0/20:4; O-22:1/18:3; P-22:1/18:2; P-18:0/22:3; P-22:0/18:3	C45H85NO7P	1.32436	0.236584	1.4462	0.322687	1.1679	0.225678	1.4215	0.228268			PE O-40:4/PE P-40:3	2.068	0.191113	2.2602	0.212326	2.20828	0.376741	2.77905	0.425575
PE O-40:5/PE P-40:4	780.591	780.589	-2.72581	O-18:1/22:4; O-18:0/22:5; O-16:1/24:4; O-20:1/20:4; O-20:0/20:5; P-18:0/22:4; P-16:0/24:4; P-20:0/20:4	C45H83NO7P	2.50059	0.448237	2.667	0.689032	2.13537	0.398116	2.19603	0.239526			PE O-40:5/PE P-40:4	3.8978	0.289996	4.13178	0.186369	4.0468	0.723407	4.31611	0.662258
PE O-40:6/PE P-40:5	778.575	778.574	-1.13429	O-18:1/22:5; O-18:0/22:6; O-16:1/24:5; O-20:1/20:5; P-18:0/22:5; P-16:0/24:5; P-20:0/20:5	C45H81NO7P	1.13867	0.250885	1.08421	0.282463	0.727147	0.103156	0.76214	0.0882983			PE O-40:6/PE P-40:5	1.76517	0.151197	1.67992	0.0891446	1.37788	0.155835	1.49481	0.203477
PE P-40:6	776.559	776.559	-0.88865	*	C45H79NO7P	0.409499	0.0635756	0.415322	0.094369	0.30481	0.0391604	0.509511	0.0365247			PE P-40:6	0.646213	0.113452	0.651199	0.0837617	0.581063	0.0827356	1.00469	0.14465
Lyso-phosphatidylethanolamine | [M+H]+	m/z calculated	m/z observed	Delta ppm	Fatty acyl chain composition	Formula	mean	SD	mean	SD	mean	SD	mean	SD			Lyso-phosphatidylethanolamine | [M+H]+	mean	SD	mean	SD	mean	SD	mean	SD
LPE 16:0	454.293	454.293	-0.796873	16:0	C21H45NO7P	0.113565	0.0445246	0.0480752	0.0256689	0.0753922	0.0201052	0.0533868	0.0278205			LPE 16:0	1.14767	0.323695	0.557809	0.136742	1.09495	0.237792	0.788769	0.360149
LPE 16:1	452.278	452.278	-0.323733	16:1	C21H43NO7P	0.0123981	0.00358303	0.0163658	0.00756624	0.00797424	0.00277563	0.0123811	0.00628314			LPE 16:1	0.126767	0.0290253	0.192344	0.0243555	0.113941	0.0215268	0.17073	0.0482801
LPE 18:0	482.325	482.324	-0.89641	18:0	C23H49NO7P	0.528632	0.126201	0.453722	0.217271	0.357435	0.104007	0.353905	0.121642			LPE 18:0	5.41901	0.786185	5.27278	0.791138	5.16158	1.07083	5.18738	0.959691
LPE 18:1	480.309	480.308	-1.45616	18:1	C23H47NO7P	1.08395	0.182854	0.808612	0.1878	0.739967	0.293587	0.677548	0.393531			LPE 18:1	11.212	1.33812	10.1862	2.02151	10.6478	2.63918	9.57593	2.95385
LPE 18:2	478.293	478.293	-0.907847	18:2	C23H45NO7P	0.0366873	0.00988242	0.0202872	0.00742024	0.0289978	0.0078519	0.0291756	0.019479			LPE 18:2	0.379193	0.0882015	0.253496	0.094261	0.425692	0.103227	0.407032	0.176068
LPE 18:3	476.278	476.276	-4.40164	18:3	C23H43NO7P	0.0556676	0.0206723	0.0276096	0.0149008	0.0474446	0.0198685	0.0410557	0.0210485			LPE 18:3	0.560932	0.144108	0.324711	0.100913	0.67926	0.23442	0.615476	0.326108
LPE 19:1	494.324	494.324	0.763485	19:1	C24H48NO7P	0.204484	0.0329081	0.138133	0.0454596	0.125237	0.0483829	0.0912654	0.0442208			LPE 19:1	2.13225	0.351316	1.69783	0.229956	1.80078	0.423572	1.30716	0.291621
LPE 20:1	508.34	508.339	-1.75447	20:1	C25H51NO7P	2.30096	0.255436	1.78319	0.485262	1.54194	0.529073	1.21732	0.530719			LPE 20:1	23.9629	2.64439	22.1631	3.07746	22.2096	4.25059	17.7012	3.92964
LPE 20:2	506.325	506.325	0.261575	20:2	C25H49NO7P	0.815461	0.0692535	0.593411	0.145381	0.531003	0.188295	0.421613	0.170597			LPE 20:2	8.50788	0.964626	7.44182	1.29691	7.62257	1.78373	6.19695	1.27322
LPE 20:3	504.309	504.308	-2.07007	20:3	C25H47NO7P	0.273676	0.0459949	0.201024	0.0780265	0.177482	0.0539058	0.181785	0.056348			LPE 20:3	2.82409	0.244982	2.4102	0.225317	2.54262	0.440076	2.71922	0.678453
LPE 20:4	502.293	502.291	-3.80682	20:4	C25H45NO7P	0.615585	0.105932	0.504465	0.102515	0.465971	0.113025	0.515554	0.186637			LPE 20:4	6.38814	0.941693	6.41806	1.37161	6.78096	0.858968	7.58415	1.32964
LPE 20:5	500.278	500.278	-0.375161	20:5	C25H43NO7P	0.148091	0.0276627	0.10302	0.0199676	0.0812004	0.028094	0.0722655	0.0222909			LPE 20:5	1.53311	0.228804	1.30335	0.215328	1.16245	0.227242	1.06911	0.159096
LPE 22:5	528.309	528.308	-1.72125	22:5	C27H47NO7P	0.53404	0.0535816	0.357299	0.0840806	0.283085	0.0934902	0.252269	0.0807666			LPE 22:5	5.57832	0.768183	4.48077	0.67934	4.07424	0.779204	3.75561	0.66215
LPE O-16:0	440.314	440.313	-1.51202	*	C21H47NO6P	0.502192	0.149984	0.377228	0.188192	0.322333	0.0759582	0.339829	0.140123			LPE O-16:0	5.16656	1.21189	4.40852	1.13214	4.71674	0.976437	4.95223	1.04847
LPE O-16:1 /LPE P-16:0	438.298	438.297	-2.49889	*	C21H45NO6P	0.593337	0.22905	0.69109	0.401978	0.581096	0.159478	0.725114	0.235634			LPE O-16:1 /LPE P-16:0	6.05225	1.91472	7.78763	2.10145	8.50097	1.78498	10.6945	2.05078
LPE O-17:1/LPE P-17:0	452.314	452.313	-0.234132	*	C22H46NO6P	0.29567	0.133168	0.385783	0.232823	0.290191	0.112719	0.405727	0.241557			LPE O-17:1/LPE P-17:0	3.01117	1.13284	4.33409	1.2662	4.21528	1.18754	5.97314	3.03085
LPE O-18:0	468.345	468.345	-1.83407	*	C23H51NO6P	0.90177	0.191367	1.03708	0.452732	0.629983	0.195675	0.751995	0.27686			LPE O-18:0	9.30221	1.53853	12.2423	2.07513	9.15632	2.6725	10.9126	1.85494
LPE O-18:1/LPE P-18:0	466.33	466.33	-0.168352	*	C23H49NO6P	0.661151	0.247991	0.756146	0.441117	0.627376	0.307882	0.698535	0.274537			LPE O-18:1/LPE P-18:0	6.69555	1.87786	8.52503	2.54501	9.09428	3.58985	10.3888	3.18772
Phosphatidylglycerol| [M-H]-	m/z calculated	m/z observed	Delta ppm	Fatty acyl chain composition	Formula	mean	SD	mean	SD	mean	SD	mean	SD			Phosphatidylglycerol| [M-H]-	mean	SD	mean	SD	mean	SD	mean	SD
PG 30:0	693.471	693.471	-0.0400444	**	C36H70O10P	0.00995034	0.0192191	0.00741276	0.0168162	0.0121555	0.00967889	0.0116933	0.0139015			PG 30:0	0.0557045	0.10429	0.0510492	0.10427	0.18814	0.185853	0.172778	0.207469
PG 32:0	721.502	721.501	-1.47236	16:0/16:0	C38H74O10P	0.196967	0.167299	0.116546	0.0712249	0.100207	0.0749776	0.0504269	0.0261951			PG 32:0	1.16006	0.838995	0.695492	0.373127	1.336	0.894276	0.715531	0.353339
PG 32:1	719.486	719.486	-0.00653688	**	C38H72O10P	0.0494374	0.0301464	0.0318463	0.0153986	0.0380541	0.0135756	0.0330146	0.02141			PG 32:1	0.300782	0.137868	0.194039	0.0875101	0.538775	0.289654	0.455013	0.227919
PG 34:0	749.533	749.532	-1.82039	18:0_16:0	C40H78O10P	0.666899	0.300136	0.644368	0.276822	0.390923	0.088407	0.319483	0.118907			PG 34:0	4.16927	1.37225	4.03193	1.57737	5.35069	2.07838	4.53649	1.38468
PG 34:1	747.518	747.521	4.02909	18:1_16:0; 18:0_16:1	C40H76O10P	3.6194	1.61745	2.88962	1.26829	1.50125	0.500316	1.07657	0.233587			PG 34:1	22.5404	6.94001	17.1701	4.46965	19.3734	5.00431	15.6595	3.69688
PG 34:2	745.499	745.501	3.08257	18:1_16:1; 18:2_16:0	C40H74O10P	7.51316	1.99561	8.89286	3.99381	3.51845	2.34466	3.29826	0.470555			PG 34:2	48.1007	6.83944	52.4519	12.4128	41.0603	13.6642	47.6095	4.8811
PG 34:3	743.484	743.486	2.13599	18:2_16:1; 18:1_16:2; 18:3_16:0; 18:0_16:3	C40H72O10P	2.89726	1.35009	3.20324	2.92997	1.95101	0.588587	1.96505	0.734754			PG 34:3	19.8319	10.717	19.4766	16.4733	25.844	6.82606	27.515	6.06369
PG 34:4	741.471	741.47	-0.554306	**	C40H70O10P	0.361493	0.209466	0.35841	0.42345	0.132161	0.123708	0.0840536	0.0529769			PG 34:4	2.5143	1.67144	2.22818	2.73551	1.70356	1.25258	1.28204	0.891937
PG 40:3	827.58	827.58	0.199671	22:2_18:1; 22_1_18:2; 20:1:20:2;	C46H84O10P	0.00268957	0.00501403	0.000962055	0.000990961	0.000122533	0.000267844	0.000753023	0.00107407			PG 40:3	0.0175726	0.032107	0.00659489	0.00762245	0.00158714	0.0030886	0.0107733	0.015112
PG 40:4	825.565	825.562	-2.69003	18:2_22:2; 18:1_22:3; 18:0_22:4; 18:3_22:1	C46H82O10P	0.0128524	0.00983424	0.011461	0.00761683	0.00986293	0.00436371	0.0147287	0.00647858			PG 40:4	0.0950725	0.0887276	0.0680109	0.0391858	0.130505	0.0513497	0.210205	0.0910712
PG O-28:0	651.46	651.459	-0.952502	**	C34H68O9P	0.0195908	0.0168071	0.103975	0.155036	0.0385024	0.0458339	0.0063087	0.00514978			PG O-28:0	0.11806	0.102024	0.536295	0.636413	0.544039	0.571387	0.0920619	0.0745922
PG P-28:0	649.444	649.444	-0.242955	**	C34H66O9P	0.0997081	0.0992329	0.498266	0.728506	0.128212	0.0858551	0.00163648	0.00220948			PG P-28:0	0.592727	0.613457	2.56196	3.00112	1.87055	1.43038	0.0252633	0.0329382
PG O-40:6/PG P-40:5	807.554	807.554	-0.489087	O-20:1/20:5; P-18:1/22:4; P-20:0/20:5; P-22:1/18:4; P-20:0/20:5; P-20:1/20:5	C46H80O9P	0.0751328	0.0539289	0.0972384	0.091692	0.141432	0.067613	0.11904	0.109401			PG O-40:6/PG P-40:5	0.503438	0.369474	0.527764	0.384101	2.05852	1.14183	1.71577	1.60974
Lyso-phosphatidylglycerol| [M-H]-	m/z calculated	m/z observed	Delta ppm	Fatty acyl chain composition	Formula	mean	SD	mean	SD	mean	SD	mean	SD			Lyso-phosphatidylglycerol| [M-H]-	mean	SD	mean	SD	mean	SD	mean	SD
LPG 16:0	483.272	483.272	-0.106162	**	C22H44O9P	0.052561	0.0476976	0.03564	0.0491785	0.0402009	0.0507707	0.0148376	0.0233214			LPG 16:0	2.70964	3.18697	1.34783	1.16966	5.69525	5.34107	1.64688	1.95228
LPG 16:1	481.257	481.256	-0.332554	16:1	C22H42O9P	0.0812069	0.0334007	0.105841	0.0541588	0.125881	0.0666718	0.126889	0.022657			LPG 16:1	4.34671	2.47502	6.36553	2.16183	21.7375	5.63576	19.2458	5.53521
LPG 18:1	509.288	509.288	-0.624927	18:1	C24H46O9P	1.63351	0.984181	1.44252	1.15115	0.296975	0.107164	0.373284	0.189691			LPG 18:1	72.7333	9.44038	67.3815	19.6346	54.5006	13.9575	49.6985	8.76193
LPG 18:0	511.304	511.304	0.909103	**	C24H48O9P	0.06884	0.068185	0.065248	0.0788164	0.00504369	0.00629481	0.0199707	0.0146437			LPG 18:0	2.7592	1.63897	2.75515	1.9285	0.821395	0.834799	2.55788	1.6541
LPG 18:2	507.272	507.273	0.45163	18:2	C24H44O9P	0.294943	0.123634	0.218542	0.242642	0.0827743	0.0658515	0.106608	0.0562644			LPG 18:2	16.2961	9.17963	14.4807	14.7821	13.7426	6.42159	14.6019	5.25404
LPG 18:5	501.225	501.225	-0.0154724	**	C24H38O9P	0.0160893	0.0119692	0.0374477	0.0131801	0.0147953	0.00999844	0.0496573	0.0327664			LPG 18:5	0.855038	0.757725	3.41812	4.24825	2.82878	1.59164	7.71649	5.76766
LPG 20:5	529.257	529.256	-1.51834	20:5	C26H42O9P	0.00561256	0.00417778	0.0467981	0.016462	0.00348596	0.00267861	0.0241478	0.0210253			LPG 20:5	0.300075	0.235166	4.25118	4.00411	0.673909	0.417606	4.53256	4.90508
Phosphatidylinositol | [M-H]-	m/z calculated	m/z observed	Delta ppm	Fatty acyl chain composition	Formula	mean	SD	mean	SD	mean	SD	mean	SD			Phosphatidylinositol | [M-H]-	mean	SD	mean	SD	mean	SD	mean	SD
PI 32:0	809.518	809.518	0.44286	16:0/16:0	C41H78O13P	0.129895	0.0688467	0.191885	0.106893	0.100113	0.0745944	0.123603	0.0408999			PI 32:0	0.580392	0.298994	0.90126	0.335329	0.565821	0.371048	0.805882	0.235633
PI 36:1	863.565	863.564	-0.588838	**	C45H84O13P	0.0179099	0.015263	0.0228871	0.00774848	0.0278501	0.0161708	0.00914395	0.00830584			PI 36:1	0.0791695	0.0677606	0.120191	0.0577232	0.166243	0.102297	0.0590286	0.0556513
PI 36:4	857.518	857.517	-1.4666	16:2_20:2; 16:0_20:4; 18:1_18:3; 18:0_18:4; 18:2:18:2; 16:3_20:1	C45H78O13P	0.209646	0.0397002	0.169193	0.0510104	0.249987	0.0746938	0.192957	0.081164			PI 36:4	0.945477	0.184068	0.85625	0.255722	1.46472	0.167015	1.2288	0.374207
PI 36:5	855.502	855.501	-1.31861	16:0_20:5; 18:2_18:3; 16:4_20:1; 18:1_18:4	C45H76O13P	0.225138	0.07763	0.228917	0.0822611	0.0996417	0.0868748	0.0770905	0.0326064			PI 36:5	1.01488	0.339491	1.12869	0.271581	0.555926	0.435074	0.501496	0.193862
PI 37:4	871.534	871.534	-0.323005	17:0_20:4	C46H80O13P	0.390022	0.0532421	0.35469	0.0846692	0.324206	0.11888	0.248742	0.0838201			PI 37:4	1.75804	0.244548	1.78319	0.27971	1.87425	0.308845	1.61066	0.407517
PI 37:5	869.518	869.518	0.162434	17:0_20:5	C46H78O13P	0.0951095	0.0229522	0.0619737	0.0381295	0.0402266	0.0391732	0.0187277	0.0102232			PI 37:5	0.428542	0.104312	0.326165	0.226839	0.215528	0.138287	0.118415	0.0478518
PI 38:2	889.581	889.58	-0.473462	18:0_20:2; 18:1_20:1; 16:0_22:2; 16:1_22:1	C47H86O13P	0.0699116	0.0324642	0.0397038	0.0269646	0.0599166	0.0590309	0.0153057	0.0193689			PI 38:2	0.309245	0.123234	0.20681	0.160846	0.363837	0.375334	0.102414	0.134005
PI 38:4	885.546	885.548	2.09479	18:0_20:4; 18:1_20_3; 18:3_20:1	C47H82O13P	9.44768	1.27689	8.6989	2.34409	7.48014	1.70772	6.83589	0.706445			PI 38:4	42.2948	2.23672	42.9229	2.82706	44.1588	2.48756	44.9515	2.68965
PI 38:5	883.531	883.534	2.9864	18:0_20:5; 18:1_20:4; 18:4_20:1; 18:3_20:2; 18:2_20:3; 16:0_22:5	C47H80O13P	1.9548	0.285065	1.07869	0.313995	0.985744	0.53431	0.506325	0.136029			PI 38:5	8.76026	0.897034	5.34098	0.760694	5.61367	1.87548	3.27849	0.529354
PI 38:5 OH	899.529	899.527	-1.4322	18:0_20:5 OH	C47H80O14P	0.150126	0.0272655	0.112947	0.0623046	0.0950616	0.0437584	0.108319	0.0491007			PI 38:5 OH	0.682097	0.160888	0.543526	0.220042	0.548639	0.173378	0.707964	0.301933
PI 38:6	881.514	881.517	3.17333	18:1_20:5; 18:3_20:3; 18:2_20:4; 16:0_22:6; 16:2_22:4; 16:3_22:3	C47H78O13P	0.148719	0.0671897	0.154476	0.134037	0.0655155	0.0551123	0.0179372	0.0107466			PI 38:6	0.670854	0.318754	0.842451	0.795561	0.359172	0.230979	0.112885	0.0546549
PI 39:4	899.565	899.565	-0.486062	19:0_ 20:4; 17:0_22:4; 19:1_20:3	C48H85O13P	0.459338	0.0349144	0.476907	0.136013	0.33947	0.0647469	0.369124	0.0719241			PI 39:4	2.06741	0.102535	2.35728	0.212015	2.03926	0.382734	2.41494	0.306641
PI 40:4	913.581	913.58	-0.113521	**	C49H86O13P	0.656254	0.121089	0.509974	0.174253	0.551031	0.185968	0.364732	0.112789			PI 40:4	2.93613	0.35937	2.48784	0.377873	3.26691	1.00433	2.34913	0.348333
PI 40:5	911.565	911.563	-1.66167	20:1_20:4; 20:0_20:5; 20:2_20:3; 18:1_22:4; 18:0_22:5	C49H84O13P	3.17002	0.743532	2.84419	0.837288	2.33705	0.798602	1.93708	0.682465			PI 40:5	14.1078	2.10608	13.9672	1.03731	13.5947	2.17729	12.4546	2.53441
PI 40:6	909.546	909.549	3.05674	20:2_20:4; 20:3/20:3; 20:1_20:5; 18:0_22:6; 18:1_22:5; 18:2_22:4 18:4_22:2	C49H82O13P	2.1581	0.413627	2.05582	0.469019	1.58688	0.426511	1.57712	0.296882			PI 40:6	9.7451	1.92036	10.2904	1.18544	9.44284	2.09013	10.3553	1.62247
PI 40:7	907.531	907.533	2.03776	18:3_22:4; 18:2_22:5; 18:1_22:6; 20:2_20:5; 20:3_20:4;	C49H80O13P	0.62619	0.176406	0.356381	0.148125	0.488707	0.15681	0.367545	0.0973697			PI 40:7	2.79091	0.632263	1.7223	0.454344	2.85953	0.634561	2.40688	0.575788
PI 40:7 OH	923.529	923.529	0.445565	20:5 OH_20:2	C49H80O14P	0.0462848	0.0175772	0.034867	0.0157347	0.0319217	0.019941	0.0327696	0.0132414			PI 40:7 OH	0.208647	0.0744839	0.174275	0.0748082	0.181825	0.0946053	0.213044	0.0828642
PI 40:8	905.515	905.518	2.72484	20:3_20:5; 20:4/20:4; 18:4_22:4	C49H78O13P	0.0447141	0.0208006	0.0174083	0.00661556	0.0459604	0.0291163	0.0209452	0.0166454			PI 40:8	0.20213	0.09661	0.0887884	0.0368831	0.260618	0.140543	0.140066	0.11514
PI 42:5	939.594	939.595	1.30312	20:4_22:1; 20:2_22:3; 20:1_22:4; 20:3_ 22:2	C51H88O13P	0.116624	0.0164165	0.11848	0.0516621	0.0585825	0.0187597	0.0511853	0.0131306			PI 42:5	0.525885	0.0706378	0.569299	0.11476	0.345145	0.0850318	0.332951	0.0613882
PI 42:6	937.577	937.581	3.49787	20:4_22:2; 20:1_22:5; 20:2_22:4; 20:5_22:1	C51H86O13P	0.0731321	0.0165653	0.0764547	0.0265951	0.0552318	0.0175283	0.0432306	0.0171604			PI 42:6	0.327643	0.0640254	0.37486	0.0860292	0.32303	0.0609093	0.276779	0.0724694
PI 44:6	965.612	965.612	-0.0152889	22:2_22:4; 20:1_24:5; 20:2_24:4; 20:3_24:2; 20:4_24:2; 20:5_24:1	C53H90O13P	0.00902023	0.0143456	0.0228468	0.026416	0.0322013	0.0362744	0.0203191	0.0203834			PI 44:6	0.0420574	0.0685984	0.103291	0.0931793	0.199686	0.224057	0.143959	0.146633
PI O-36:4/PI P-36:3	843.539	843.538	-0.931322	**	C45H80O12P	0.468498	0.0536669	0.735512	0.260694	0.50254	0.099242	0.608626	0.141335			PI O-36:4/PI P-36:3	2.10901	0.216896	3.59671	0.662659	2.98767	0.36044	3.96775	0.67369
PI O-36:5/PI P-36:4	841.523	841.522	-1.70181	**	C45H78O12P	0.650171	0.147045	0.653081	0.280538	0.400254	0.164093	0.493922	0.164458			PI O-36:5/PI P-36:4	2.93388	0.67624	3.1669	0.819956	2.34212	0.82346	3.21408	0.905873
PI O-38:4/PI P-38:3	871.57	871.571	0.535453	O-18:0/20:4; O-18:1/20:4; O-16:0/22:4; P-18:0/20:3	C47H84O12P	0.699412	0.128938	1.03358	0.330141	0.689213	0.183275	0.981835	0.299995			PI O-38:4/PI P-38:3	3.12651	0.335147	5.0988	1.00087	4.14027	1.14489	6.45037	2.00206
PI O-38:5/PI P-38:4	869.554	869.554	-0.020985	O-18:0/20:5; O-18:1/20:4; P-18:0/20:4	C47H82O12P	0.293031	0.133571	0.203787	0.0915119	0.317956	0.204706	0.254613	0.126793			PI O-38:5/PI P-38:4	1.31279	0.58237	1.00284	0.278827	1.97353	1.42897	1.70866	0.931363
PI O-40:4/PI P-40:3	899.601	899.601	-0.000637822	O-20:0/20:4; O-18:0/22:4; O-20:1/20:3; P-20:0/20:3	C49H88O12P	0.00919338	0.00470833	0.00493176	0.00481283	0.0256909	0.00902359	0.0140649	0.0109146			PI O-40:4/PI P-40:3	0.0402747	0.0196316	0.026781	0.0243042	0.156203	0.0622513	0.0938944	0.0777213
Lyso-phosphatidylinositol | [M-H]-	m/z calculated	m/z observed	Delta ppm	Fatty acyl chain composition	Formula	mean	SD	mean	SD	mean	SD	mean	SD			Lyso-phosphatidylinositol | [M-H]-	mean	SD	mean	SD	mean	SD	mean	SD
LPI 16:3	565.241	565.241	-1.53881	**	C25H42O12P	0.0211933	0.00843978	0.0220617	0.0143011	0.00383387	0.00262456	0.01303	0.00835713			LPI 16:3	33.5331	15.4232	40.2223	18.3479	23.8034	17.5342	36.0961	22.0922
LPI 18:0	599.32	599.32	0.771484	**	C27H52O12P	0.0292807	0.0155656	0.0365682	0.0569262	0.00795255	0.00690477	0.00758696	0.00459867			LPI 18:0	41.8279	6.99168	27.1602	9.60362	36.057	11.6841	22.9178	13.4062
LPI 20:1	625.335	625.336	0.780986	20:1	C29H54O12P	0.0103034	0.00585452	0.0127903	0.0162991	0.00195198	0.00216201	0.000770585	0.00111675			LPI 20:1	14.9002	6.81595	11.8628	3.60626	7.84191	8.41805	1.79881	2.50341
LPI 20:2	623.32	623.321	1.50773	**	C29H52O12P	0.00157791	0.00228396	0.00459709	0.0101338	0.00358606	0.0030402	0.00847987	0.00508535			LPI 20:2	1.66767	2.1445	1.33532	2.64935	18.401	7.52017	23.6519	12.8982
LPI 20:4	619.288	619.288	-0.486088	**	C29H48O12P	0.00500055	0.00300545	0.0167442	0.0281097	0.00277167	0.00476268	0.00252736	0.00310194			LPI 20:4	7.23016	3.04518	14.9672	6.38172	8.32957	9.24084	6.99868	7.234
LPI O-18:0	585.34	585.34	-0.782178	**	C27H54O11P	0.000492765	0.000648961	0.00991874	0.0212267	0.00151376	0.0026921	0.00238525	0.00262532			LPI O-18:0	0.840959	0.965986	3.52571	5.70077	5.56715	5.63937	8.53673	11.5413
Cardiolipin | [M-H]-	m/z calculated	m/z observed	Delta ppm	Fatty acyl chain composition	Formula	mean	SD	mean	SD	mean	SD	mean	SD			Cardiolipin | [M-H]-	mean	SD	mean	SD	mean	SD	mean	SD
CL 58:3	1261.82	1261.82	-1.08576	**	C67H123O17P2	0.286214	0.0133131	0.301871	0.0251602	0.311362	0.0257195	0.333616	0.0368416			CL 58:3	73.1234	13.1463	62.7902	17.6353	46.3787	6.89021	59.4038	12.2083
CL 72:7	1449.98	1449.98	-0.581721	**	C81H143O17P2	0.00297413	0.00419439	0.00466348	0.00408953	0.0161668	0.00579948	0.00292637	0.00230332			CL 72:7	0.74418	1.10395	0.883938	0.658597	2.41074	0.942036	0.500443	0.363653
CL 72:8	1447.96	1447.96	-0.399378	**	C81H141O17P2	0.0182708	0.0113521	0.0296121	0.0216386	0.0549464	0.0113274	0.0247446	0.00957286			CL 72:8	4.55662	2.76215	5.41523	2.8889	8.06466	1.32903	4.2326	1.10222
CL 72:9	1445.95	1445.95	0.732476	**	C81H139O17P2	0.0241244	0.0211934	0.0445907	0.0322483	0.0780717	0.022491	0.0462485	0.017777			CL 72:9	5.44871	3.82026	7.92298	4.56262	11.2858	1.75175	7.8333	2.18515
CL 72:10	1443.93	1443.93	0.54535	**	C81H137O17P2	0.0170309	0.0216195	0.0297582	0.0258335	0.0549231	0.0196753	0.0451167	0.022531			CL 72:10	3.59751	4.25989	5.05093	4.15987	7.92359	2.11397	7.51972	2.97595
CL 72:11	1441.92	1441.92	0.265529	**	C81H135O17P2	0.00379353	0.00491752	0.00681234	0.010839	0.0191496	0.0139246	0.0160189	0.014275			CL 72:11	0.821791	1.08323	1.14354	1.82935	2.68589	1.75772	2.52518	1.99062
CL 74:10	1471.96	1471.97	0.841647	**	C83H141O17P2	0.00413279	0.00306922	0.00644698	0.00610141	0.0211957	0.00940406	0.0122835	0.00897704			CL 74:10	1.0118	0.756781	1.14009	0.937348	3.0154	0.895828	1.99658	1.19584
CL 74:11	1469.95	1469.95	-0.415312	**	C83H139O17P2	0.00681947	0.00732862	0.0108098	0.00856965	0.0313787	0.0154982	0.0201441	0.0132188			CL 74:11	1.49586	1.34054	1.90304	1.37775	4.47766	1.54241	3.24603	1.77056
CL 74:12	1467.93	1467.93	-0.103654	**	C83H137O17P2	0.00301565	0.00417978	0.00859903	0.00793745	0.0243807	0.00826831	0.0156542	0.0108364			CL 74:12	0.647959	0.830989	1.44	1.27243	3.51271	0.722281	2.49417	1.47227
CL 76:11	1497.98	1497.98	-0.560886	**	C85H143O17P2	0.0209084	0.00838622	0.0355842	0.0155205	0.035295	0.0135418	0.0298526	0.0156275			CL 76:11	5.1076	1.26742	6.85599	2.08017	5.22642	1.84203	5.0698	2.11377
CL 76:12	1495.96	1495.96	-1.27162	**	C85H141O17P2	0.0101671	0.00891199	0.0235643	0.0127839	0.0249731	0.0112357	0.0253558	0.0166004			CL 76:12	2.34323	1.85202	4.43601	1.87929	3.66691	1.53579	4.07465	2.00163
CL 76:13	1493.95	1493.95	-0.199606	**	C85H139O17P2	0.00486689	0.00487355	0.00589769	0.00653013	0.00944485	0.00731124	0.00714248	0.00633988			CL 76:13	1.10132	1.0621	1.01808	1.11651	1.35148	0.963385	1.1037	0.876246
Phosphatidylserine | [M-H]-	m/z calculated	m/z observed	Delta ppm	Fatty acyl chain composition	Formula	mean	SD	mean	SD	mean	SD	mean	SD			Phosphatidylserine | [M-H]-	mean	SD	mean	SD	mean	SD	mean	SD
PS 30:3	700.419	700.418	-0.717274	**	C36H63NO10P	0.0567389	0.0048288	0.0515698	0.00133414	0.0548476	0.00194287	0.0583009	0.00256629			PS 30:3	2.38803	0.473107	2.0348	0.378675	2.94233	0.412964	2.88048	0.420407
PS 38:4	810.527	810.529	2.51117	18:0/20:4	C44H77NO10P	0.54251	0.107576	0.650815	0.11921	0.590254	0.122176	0.692383	0.0668234			PS 38:4	22.255	2.50417	24.973	1.93144	31.0421	3.51748	33.96	4.17418
PS 38:5	808.512	808.514	2.41848	*	C44H75NO10P	0.288877	0.0612339	0.24494	0.0566146	0.163833	0.0463371	0.134986	0.0384397			PS 38:5	11.8306	1.40677	9.35484	1.24152	8.54066	1.52763	6.54841	1.57498
PS 40:6	834.527	834.527	0.419784	**	C46H77NO10P	0.0497723	0.0092602	0.0411947	0.00892076	0.0267596	0.00756775	0.0238101	0.00554089			PS 40:6	2.05909	0.328105	1.5797	0.215351	1.40447	0.311769	1.16626	0.293056
PS 40:7	832.513	832.512	-1.3579	**	C46H75NO10P	0.0320249	0.0084991	0.035155	0.00776376	0.034723	0.00808252	0.0433614	0.00506267			PS 40:7	1.30619	0.228496	1.34137	0.129141	1.82202	0.251901	2.13494	0.353121
PS O-36:2/PS P-36:1	772.549	772.549	-0.574501	**	C42H79NO9P	0.0674136	0.0136558	0.0552291	0.0163517	0.0569423	0.0139874	0.0366019	0.0129487			PS O-36:2/PS P-36:1	2.7671	0.32173	2.08987	0.332664	2.98621	0.544332	1.74185	0.356135
PS O-38:5/PS P-38:4	794.534	794.533	-1.1523	**	C44H77NO9P	0.409306	0.04432	0.461847	0.0895952	0.32359	0.0351608	0.342525	0.0313038			PS O-38:5/PS P-38:4	16.9378	1.31772	17.6667	0.290311	17.1898	1.45969	16.7336	1.16821
PS O-38:6/PS P-38:5	792.518	792.518	-0.314169	**	C44H75NO9P	0.0389096	0.0112624	0.0366426	0.0132906	0.0150773	0.00707541	0.00626094	0.00418737			PS O-38:6/PS P-38:5	1.59326	0.395225	1.37666	0.342662	0.806604	0.366315	0.294133	0.169679
PS O-40:2/PS P-40:1	828.612	828.612	0.499741	*	C46H87NO9P	0.788489	0.135306	0.904987	0.227227	0.565133	0.119077	0.677872	0.207947			PS O-40:2/PS P-40:1	32.4842	3.35206	34.3883	2.7817	29.711	3.92276	32.4257	6.30653
PS O-40:6/PS P-40:5	820.549	820.55	0.926601	**	C46H79NO9P	0.154432	0.02799	0.136761	0.0352808	0.0661595	0.0117231	0.0428253	0.012459			PS O-40:6/PS P-40:5	6.37872	0.972341	5.1947	0.625825	3.55482	0.779389	2.11462	0.73142
Lyso-phosphatidylserine | [M-H]-	m/z calculated	m/z observed	Delta ppm	Fatty acyl chain composition	Formula	mean	SD	mean	SD	mean	SD	mean	SD			Lyso-phosphatidylserine | [M-H]-	mean	SD	mean	SD	mean	SD	mean	SD
LPS 22:4	572.299	572.299	0.0167022	**	C28H47NO9P	0.0306295	0.00415348	0.022698	0.00628243	0.0184719	0.0100759	0.0130019	0.00337169			LPS 22:4	100		100		100		100
Glycolipids						Veracruz Fed		Veracruz Starved		Mahahual Fed		Mahahual Starved				Glycolipids	Veracruz Fed		Veracruz Starved		Mahahual Fed		Mahahual Starved
Digalactosyl diacylglycerol | [M+NH4]+	m/z calculated	m/z observed	Delta ppm	Fatty acyl chain composition	Formula	mean	SD	mean	SD	mean	SD	mean	SD			Digalactosyl diacylglycerol | [M+NH4]+	mean	SD	mean	SD	mean	SD	mean	SD
DGDG 32:0	910.647	910.646	-0.570391	16:0/16:0	C47H92O15N	0.0639674	0.0328661	0.0464396	0.0146258	0.0262648	0.0257805	0.00940991	0.0139271			DGDG 32:0	1.17598	0.461469	0.954416	0.33868	0.532233	0.442783	0.31069	0.479131
DGDG 32:1	908.631	908.63	-0.945939	**	C47H90O15N	0.136734	0.147178	0.155888	0.112762	0.0110907	0.0158878	0.0173647	0.029595			DGDG 32:1	2.44864	2.47155	3.50241	2.92747	0.218754	0.255012	0.561893	1.01413
DGDG 32:2	906.615	906.614	-1.79671	14:0_18:2; 16:0_16:2; 16:1/16:1	C47H88O15N	0.196093	0.175435	0.199086	0.126046	0.0507847	0.0274308	0.0310983	0.0239603			DGDG 32:2	3.62729	2.84727	4.37225	3.35133	1.12887	0.34114	0.92918	0.846877
DGDG 32:3	904.6	904.598	-2.4091	**	C47H86O15N	0.386323	0.0760993	0.332589	0.0688684	0.449517	0.0748523	0.329614	0.0325648			DGDG 32:3	7.80044	1.83397	6.87618	1.65946	11.0309	2.93801	9.52016	1.75185
DGDG 32:4	902.584	902.584	-0.279765	**	C47H84O15N	0.10656	0.0380662	0.0679963	0.0235382	0.0852635	0.0391575	0.0561923	0.0199972			DGDG 32:4	2.05125	0.36336	1.37647	0.386241	1.99325	0.72538	1.54751	0.345774
DGDG 34:0	938.678	938.677	-1.3019	16:0_18:0	C49H96O15N	0.0831551	0.0272364	0.0959422	0.0298409	0.0765109	0.0662678	0.0403919	0.0183086			DGDG 34:0	1.61233	0.202241	1.90852	0.21766	1.58812	1.05079	1.10088	0.360468
DGDG 34:1	936.662	936.66	-2.21283	16:0_18:1	C49H94O15N	0.492275	0.196515	0.548673	0.229196	0.393865	0.219257	0.288897	0.0967869			DGDG 34:1	9.40788	1.73558	10.6419	2.33689	8.65299	2.54693	8.08645	2.29893
DGDG 34:2	934.647	934.644	-2.38637	16:0_18:2; 16:1_18:1; 16:2_18:0; 14:0_20:2	C49H92O15N	0.548609	0.151289	0.600096	0.340832	0.641335	0.260102	0.514609	0.214932			DGDG 34:2	11.1695	3.40831	11.9945	6.74934	14.9015	3.51473	14.0064	3.16235
DGDG 34:3	932.631	932.628	-2.83983	16:0_18:3; 16:2_18:1; 16:1_18:2; 16:4_18:0	C49H90O15N	0.688543	0.275304	0.788476	0.457427	0.646519	0.25109	0.543487	0.172			DGDG 34:3	14.0983	5.82581	15.5585	8.87387	14.7325	2.01163	15.0616	2.64452
DGDG 34:4	930.615	930.613	-2.78267	16:3_18:1; 16:2_18:2; 16:1_18:3; 14:0_ 20:4	C49H88O15N	0.969081	0.603601	1.01211	0.638726	1.14531	0.579144	1.26384	0.55202			DGDG 34:4	18.3803	7.45615	18.7465	6.00333	25.6171	6.83602	34.4419	6.22103
DGDG 34:5	928.6	928.598	-2.16295	16:3_18:2; 16:2_18:3	C49H86O15N	0.359143	0.135896	0.306372	0.151159	0.357865	0.228825	0.222961	0.0754199			DGDG 34:5	6.80449	1.19213	5.89018	1.26375	8.04731	4.37302	6.45327	2.304
DGDG 34:6	926.584	926.582	-2.317	16:3_18:3; 16:4_18:2; 16:2_18:4	C49H84O15N	0.401476	0.176408	0.192293	0.151575	0.378031	0.385634	0.214147	0.181532			DGDG 34:6	7.56592	2.04929	3.42724	2.08031	9.23384	8.58158	6.35382	5.59894
DGDG 36:2	962.678	962.677	-0.904471	**	C51H96O15N	0.0291341	0.0302035	0.03677	0.0295202	0.022288	0.043344	0.0069446	0.00766568			DGDG 36:2	0.521602	0.407737	0.64241	0.430552	0.369847	0.702224	0.207738	0.265658
DGDG 36:3	960.662	960.662	-0.68772	**	C51H94O15N	0.060307	0.0295648	0.0578541	0.0263144	0.0225051	0.0214748	0.0132392	0.0173433			DGDG 36:3	1.11536	0.375301	1.14061	0.457875	0.447473	0.346265	0.332976	0.423347
DGDG 36:4	958.647	958.646	-0.714468	**	C51H92O15N	0.124709	0.037367	0.123905	0.039553	0.0532676	0.0515749	0.0344243	0.0316221			DGDG 36:4	2.4184	0.369296	2.46631	0.425525	1.08659	0.825375	0.889305	0.670601
DGDG 36:5	956.631	956.629	-1.78709	18:2_18:3; 16:0_20:5; 14:0_22:5; 16:1_20:4; 16:2_20:3	C51H90O15N	0.105812	0.0599425	0.106555	0.0261429	0.0101254	0.0114812	0.00218606	0.0033832			DGDG 36:5	2.06845	0.927372	2.2133	0.643088	0.193553	0.180611	0.064158	0.112436
DGDG 36:6	954.615	954.615	-0.631494	18:3_18:3; 14:0_22:6	C51H88O15N	0.119782	0.107606	0.110739	0.0504568	0.00791245	0.00970127	0.00450452	0.00350568			DGDG 36:6	2.22562	1.75914	2.41582	1.39511	0.2251	0.283505	0.132073	0.114319
DGDG 38:5	984.662	984.661	-1.80024	**	C53H94O15N	0.0711121	0.0908659	0.0519782	0.0502116	0	0	0	0			DGDG 38:5	1.2413	1.56431	1.18065	1.24324	0	0	0	0
DGDG 38:6	982.647	982.646	-0.873336	**	C53H92O15N	0.238909	0.278856	0.210136	0.15334	0	0	0	0			DGDG 38:6	4.26688	4.71755	4.69192	4.02751	0	0	0	0
Digalactosyl monoacylglycerol | [M+NH4]+	m/z calculated	m/z observed	Delta ppm	Fatty acyl chain composition	Formula	mean	SD	mean	SD	mean	SD	mean	SD			Digalactosyl monoacylglycerol | [M+NH4]+	mean	SD	mean	SD	mean	SD	mean	SD
DGMG 16:0	672.417	672.417	-0.0224175	**	C31H62NO14	0.0234831	0.0152836	0.0209431	0.0123841	0.0542773	0.0135806	0.0312141	0.0135397			DGMG 16:0	37.0309	22.8254	33.0156	21.3103	40.012	8.24833	41.5414	24.6343
DGMG 16:2	668.386	668.384	-2.29371	**	C31H58NO14	0.0001924	0.000509041	0	0	0.0201258	0.00629106	0.0146675	0.0182464			DGMG 16:2	0.24967	0.660564	0	0	15.1977	6.10168	13.7438	13.9555
DGMG 16:3	666.37	666.369	-2.08695	**	C31H56NO14	0.00493068	0.00791431	0.0028522	0.00492777	0.0209429	0.0260429	0.00602665	0.00909292			DGMG 16:3	6.83471	10.3944	3.31991	5.26059	14.5986	17.3138	5.79475	9.51165
DGMG 18:1	698.433	698.433	-0.103338	**	C33H64NO14	0.0094382	0.00817506	0.0150149	0.0171696	0.021033	0.027298	0.00735236	0.00765067			DGMG 18:1	13.5558	11.7351	16.7324	15.2045	13.0045	14.2222	7.86184	8.31258
DGMG 18:2	696.417	696.418	1.11065	**	C33H62NO14	0.0235288	0.0197877	0.0457854	0.0525423	0.0209812	0.0177429	0.0445637	0.0681759			DGMG 18:2	38.1896	26.6721	42.0885	27.2534	15.163	11.3041	29.8292	29.0045
DGMG 22:6	744.417	744.416	-0.851033	*	C37H62NO14	0.00257965	0.00357954	0.00684838	0.0169017	0.00187419	0.00495863	0.00274683	0.00544913			DGMG 22:6	4.13937	5.39695	4.84355	8.68265	2.02423	5.35562	1.22905	2.23101
Monogalactosyl diacylglycerol | [M+NH4]+	m/z calculated	m/z observed	Delta ppm	Fatty acyl chain composition	Formula	mean	SD	mean	SD	mean	SD	mean	SD			Monogalactosyl diacylglycerol | [M+NH4]+	mean	SD	mean	SD	mean	SD	mean	SD
MGDG 32:0	748.594	748.594	0.389444	16:0_16:0; 14:0_18:0	C41H82NO10	0.0155178	0.0175034	0.00610442	0.00373329	0.00260398	0.00322953	0.00315932	0.00289431			MGDG 32:0	0.117919	0.137754	0.0544428	0.038438	0.0530755	0.0752944	0.0450038	0.037078
MGDG 32:1	746.578	746.577	-0.541386	14:0_18:1; 16:0_16:1	C41H80NO10	0.083479	0.0798365	0.0655761	0.052025	0.0125545	0.00858231	0.0110878	0.00803083			MGDG 32:1	0.635074	0.538834	0.612668	0.517864	0.191449	0.0676177	0.171348	0.107819
MGDG 32:2	744.563	744.561	-1.85428	14:0_18:2	C41H78NO10	0.207736	0.195158	0.229874	0.148821	0.0438107	0.0300119	0.07442	0.033399			MGDG 32:2	1.57921	1.25082	2.10835	1.46889	0.6734	0.221339	1.12009	0.444534
MGDG 32:3	742.546	742.546	-0.474146	16:1_16:1; 16:0_16:2; 14:0_18:2; 14:1_18:1	C41H76NO10	0.0887633	0.0186574	0.0893444	0.0316254	0.0475559	0.0263837	0.0463707	0.0089144			MGDG 32:3	0.720116	0.126846	0.732369	0.0745277	0.716559	0.117884	0.745739	0.303417
MGDG 32:4	740.531	740.53	-0.293557	16:1_16:3; 16:2/16:2	C41H74NO10	0.120775	0.0592216	0.0877975	0.0519701	0.0847018	0.0572195	0.0484629	0.0218606			MGDG 32:4	0.975716	0.369725	0.677133	0.238908	1.22761	0.654244	0.733289	0.299303
MGDG 32:6	736.499	736.499	-0.301302	**	C41H70NO10	0.0175373	0.0181635	0.0216022	0.0204722	0.0159848	0.0206084	0.0173943	0.0189595			MGDG 32:6	0.131057	0.100413	0.152341	0.0989893	0.359956	0.530283	0.364422	0.511309
MGDG 34:0	776.625	776.624	-0.372973	**	C43H86NO10	0.0333281	0.0205115	0.016693	0.00895756	0.020647	0.0271525	0.00229701	0.0030182			MGDG 34:0	0.272611	0.149101	0.140731	0.0879686	0.400601	0.643107	0.0401809	0.0502561
MGDG 34:1	774.609	774.608	-1.41488	16:0_18:1	C43H84NO10	0.425905	0.168181	0.339002	0.127059	0.235514	0.142456	0.126215	0.0609527			MGDG 34:1	3.40147	1.08323	2.77409	0.562983	4.17401	3.50127	1.97542	0.934238
MGDG 34:2	772.593	772.592	-1.1307	**	C43H82NO10	0.311294	0.0537228	0.291846	0.102056	0.226124	0.137127	0.15863	0.0691673			MGDG 34:2	2.53572	0.437341	2.4407	0.535603	3.48863	1.18869	2.35936	0.667489
MGDG 34:3	770.578	770.576	-3.06055	16:2_18:1; 16:1_18:2; 16:0_18:3; 16:3_18:0	C43H80NO10	0.795726	0.40344	0.897446	0.517922	0.64644	0.307521	0.637093	0.252537			MGDG 34:3	6.17381	1.71865	7.07306	1.80332	10.0639	1.82112	9.37821	1.67504
MGDG 34:4	768.563	768.561	-2.4927	16:3_18:1; 16:2_18:2; 16:1_18:3	C43H78NO10	2.99252	1.7937	3.04807	1.56247	2.20457	1.28499	2.92174	1.35355			MGDG 34:4	23.0084	8.34863	24.1623	4.89657	33.4546	11.0592	42.5946	10.4768
MGDG 34:5	766.547	766.545	-2.59339	18:2_16:3; 18:1_16:4	C43H76NO10	1.65049	0.5591	1.85509	0.913786	1.02897	0.676735	0.77937	0.34167			MGDG 34:5	13.1685	2.90839	14.9039	4.03865	14.8618	4.18755	12.0135	4.67497
MGDG 34:6	764.531	764.53	-1.94466	16:3_18:3; 16:2_18:4	C43H74NO10	2.2555	0.728647	1.8889	1.02674	1.04816	0.633553	0.966898	0.444779			MGDG 34:6	18.1847	4.35964	15.488	7.17976	17.5001	11.0125	15.2912	7.5409
MGDG 34:7	762.516	762.516	0.544454	16:4_18:3; 16:3_18:4	C43H72NO10	0.746819	0.758993	0.300991	0.204186	0.137176	0.0331294	0.127665	0.0587855			MGDG 34:7	5.4677	5.31294	2.373	1.16948	2.42687	0.947777	1.85885	0.493785
MGDG 34:8	760.5	760.5	0.386782	**	C43H70NO10	0.0221064	0.00847062	0.0421167	0.0446951	0.0055533	0.00700356	0.00461686	0.00331095			MGDG 34:8	0.19509	0.117914	0.345131	0.351781	0.0979304	0.122671	0.0808423	0.0717514
MGDG 36:1	802.641	802.64	-0.715295	**	C45H88NO10	0.0141082	0.00967871	0.0185226	0.00930426	0.00334828	0.00391818	0.00290958	0.0026614			MGDG 36:1	0.100534	0.0513781	0.160079	0.0658369	0.0544837	0.0521386	0.0489144	0.0434132
MGDG 36:2	800.625	800.624	-1.22888	**	C45H86NO10	0.0137739	0.00750803	0.0106343	0.00385534	0.00468969	0.00308726	0.00430957	0.00290227			MGDG 36:2	0.109375	0.0509368	0.0987181	0.058224	0.0736106	0.0437181	0.0631681	0.0385832
MGDG 36:4	796.593	796.592	-1.53404	**	C45H82NO10	0.142736	0.0437722	0.148455	0.0328481	0.077764	0.0344513	0.075921	0.0320017			MGDG 36:4	1.1346	0.213592	1.27244	0.233131	1.2708	0.422739	1.10949	0.264607
MGDG 36:5	794.578	794.578	-0.172313	16:0_20:5; 16:2_ 20:3; 16:1_ 20:4; 16:3_20:2; 14:0_22:5; 18:3_18:2; 18:1_18:4	C45H80NO10	0.359608	0.147691	0.333126	0.0863979	0.123101	0.0636869	0.116067	0.0635784			MGDG 36:5	2.84763	0.783842	2.85983	0.732734	1.9403	0.522649	1.7158	0.655284
MGDG 36:6	792.562	792.562	-0.958032	14:0_22:6; 16:2_ 20:4; 16:1_20:5; 18:3/18:3; 18:2_18:4	C45H78NO10	0.670257	0.555629	0.666243	0.342166	0.0908119	0.0405955	0.0876531	0.0668173			MGDG 36:6	5.06177	3.38329	5.94365	3.50316	1.51389	0.505011	1.23169	0.680981
MGDG 36:7	790.547	790.547	-0.119493	16:2_20:5; 18:3_18:4	C45H76NO10	0.502728	0.493409	0.493842	0.3141	0.0388551	0.019273	0.0306832	0.0437888			MGDG 36:7	3.75396	3.07911	4.38056	3.1384	0.719526	0.456327	0.388565	0.485633
MGDG 38:5	822.61	822.609	-0.779416	**	C47H84NO10	0.0709812	0.0458572	0.0692342	0.0276952	0.0290819	0.0147658	0.040331	0.0448472			MGDG 38:5	0.565438	0.296061	0.616418	0.293398	0.448468	0.129902	0.595921	0.651032
MGDG 38:6	820.594	820.594	-0.380239	18:1_20:5; 16:0_22:6; 18:3_20:3; 18:4_20:2; 16:1_22:5; 16:2_22:4; 16:3_22:3	C47H82NO10	0.254252	0.231715	0.257133	0.145736	0.0762888	0.0389205	0.20257	0.293973			MGDG 38:6	1.8719	1.4833	2.33435	1.47777	1.16262	0.349624	2.94806	4.3262
MGDG 38:7	818.578	818.576	-2.44708	**	C47H80NO10	0.183406	0.17308	0.167701	0.0850851	0.00581034	0.00587557	0.00790646	0.00455085			MGDG 38:7	1.39814	1.08497	1.4882	0.876588	0.082063	0.0714892	0.132807	0.112327
MGDG 38:8	816.563	816.562	-0.893254	18:4_20:4; 18:3_20:5; 16:2_22:6	C47H78NO10	0.445282	0.411502	0.412557	0.230462	0.0271006	0.00980281	0.018558	0.00782168			MGDG 38:8	3.38917	2.60579	3.74119	2.40593	0.443346	0.133493	0.286706	0.12558
MGDG 40:8	844.594	844.593	-1.24614	**	C49H82NO10	0.0330547	0.0426953	0.0244721	0.0217556	0.00319711	0.00216359	0.00442927	0.00346586			MGDG 40:8	0.237569	0.274936	0.226137	0.211911	0.0636815	0.0508656	0.0693565	0.0510098
MGDG 40:9	842.578	842.579	0.652686	20:4_20:5; 18:3_22:6	C49H80NO10	0.080888	0.072726	0.0808363	0.0365716	0.0525868	0.0193535	0.0731206	0.0292291			MGDG 40:9	0.590747	0.452236	0.719025	0.373108	0.919365	0.429832	1.07748	0.330766
MGDG 40:10	840.563	840.563	0.31609	**	C49H78NO10	0.189845	0.104442	0.177004	0.105315	0.0565153	0.0350503	0.07025	0.0200281			MGDG 40:10	1.41022	0.531853	1.43254	0.690327	0.832924	0.245211	1.08766	0.334422
MGDG 42:10	866.578	866.578	-0.0462048	20:4_22:6	C51H80NO10	0.0616997	0.0710671	0.0406941	0.0309442	0.00986323	0.00429009	0.0102292	0.00474132			MGDG 42:10	0.44543	0.476897	0.371301	0.311236	0.157954	0.0456308	0.156971	0.0639972
MGDG 44:12	890.578	890.578	-0.186747	**	C53H80NO10	0.0658652	0.0231762	0.0369503	0.00932136	0.0389159	0.0133737	0.0212428	0.00980525			MGDG 44:12	0.516428	0.134704	0.317262	0.0783438	0.626574	0.0897522	0.315366	0.12327
Monogalactosyl monoacylglycerol | [M+NH4]+	m/z calculated	m/z observed	Delta ppm	Fatty acyl chain composition	Formula	mean	SD	mean	SD	mean	SD	mean	SD			Monogalactosyl monoacylglycerol | [M+NH4]+	mean	SD	mean	SD	mean	SD	mean	SD
MGMG 14:0	482.333	482.332	-1.79633	14:0	C23H48NO9	0.0340417	0.0552773	0.0174108	0.0159817	0	0	0	0			MGMG 14:0	2.24737	2.89318	3.05432	3.80652	0	0	0	0
MGMG 16:0	510.364	510.364	-0.931801	16:0	C25H52NO9	0.0412319	0.0648618	0.0199159	0.0149562	0.0311238	0.0315324	0.00186647	0.00410277			MGMG 16:0	2.52851	2.57686	2.51275	1.75486	2.3534	2.86405	0.199711	0.425583
MGMG 16:2	506.333	506.332	-1.34435	16:2	C25H48NO9	0.255013	0.18458	0.178781	0.0834431	0.435595	0.151081	0.438993	0.28164			MGMG 16:2	23.7239	7.32541	29.773	12.4525	33.6234	14.7708	42.4896	15.1127
MGMG 16:3	504.317	504.317	-0.668089	16:3	C25H46NO9	0.422735	0.357706	0.298337	0.316145	0.569879	0.343831	0.408845	0.0998991			MGMG 16:3	34.8734	11.7391	33.5399	11.087	38.2193	11.165	44.9549	15.0077
MGMG 16:4	502.302	502.301	-1.12899	**	C25H44NO9	0.228984	0.377345	0.0471885	0.0666297	0.0339022	0.0377129	0.00510255	0.00750462			MGMG 16:4	9.70569	12.5753	3.54679	3.93988	2.22788	1.9169	0.578589	0.800869
MGMG 18:1	536.38	536.379	-1.31554	18:1	C27H54NO9	0.0293853	0.0183692	0.0502046	0.0571763	0.0603351	0.0992916	0.00576098	0.0047578			MGMG 18:1	3.33496	2.05773	4.81216	3.08085	3.44752	5.11695	0.571935	0.476886
MGMG 18:2	534.364	534.364	-0.38624	**	C27H52NO9	0.0394866	0.0150409	0.0454908	0.0411911	0.119446	0.0815593	0.0515426	0.0491139			MGMG 18:2	4.76755	2.51537	5.33235	1.3685	8.69069	5.09685	4.62722	3.3467
MGMG 18:3	532.349	532.348	-0.666672	18:3	C27H50NO9	0.100059	0.0548551	0.0715798	0.0670903	0.136745	0.0825232	0.0433035	0.0259855			MGMG 18:3	10.9448	6.03388	9.48129	6.70158	9.8554	4.24685	4.5644	2.37673
MGMG 18:4	530.333	530.333	-0.409172	**	C27H48NO9	0.0127946	0.0123394	0.00762853	0.0127207	0.0118529	0.00794414	0.00651619	0.015517			MGMG 18:4	1.0239	0.831174	0.723402	0.598602	1.08272	0.826512	0.612735	1.43806
MGMG 20:5	556.349	556.348	-0.654604	20:5	C29H50NO9	0.0576621	0.0603504	0.0364757	0.0257743	0.00889013	0.0199781	0.00379315	0.0100357			MGMG 20:5	4.68391	5.07169	4.8986	4.34514	0.483377	1.02118	0.475556	1.2582
MGMG 22:6	582.364	582.364	-0.0807954	**	C31H52NO9	0.0213425	0.0281422	0.0125771	0.0127211	0.000266912	0.000635375	0.00728768	0.0192189			MGMG 22:6	2.16602	3.32254	2.32546	3.13258	0.0163889	0.0357721	0.925317	2.44032
Sulfolipid sulfoquinovosyl diacylglycerol | [M-H]-	m/z calculated	m/z observed	Delta ppm	Fatty acyl chain composition	Formula	mean	SD	mean	SD	mean	SD	mean	SD			Sulfolipid sulfoquinovosyl diacylglycerol | [M-H]-	mean	SD	mean	SD	mean	SD	mean	SD
SQDG 30:0	765.482	765.482	-0.93841	14:0_16:0	C39H73O12S	3.38258	3.14865	3.69266	2.75382	0.453606	0.303768	0.485718	0.272917			SQDG 30:0	4.47655	3.57088	5.23038	3.75534	1.07169	0.361024	1.24933	0.826219
SQDG 32:0	793.512	793.513	0.678774	16:0/16:0	C41H77O12S	21.514	7.45577	20.8834	6.39603	11.87	5.62377	10.5903	1.26951			SQDG 32:0	29.9607	4.67711	29.3482	4.81124	29.3525	1.96575	26.4549	2.16144
SQDG 32:1	791.499	791.497	-1.60526	16:1_16:0	C41H75O12S	2.68608	0.848627	3.01332	1.43952	1.32134	0.736894	1.29069	0.229946			SQDG 32:1	3.76727	0.423081	4.05537	0.885809	3.23597	0.680846	3.20794	0.336889
SQDG 32:2	789.482	789.481	-2.19931	16:0_16:2	C41H73O12S	0.481584	0.190276	0.509033	0.225761	0.329557	0.110316	0.472989	0.248457			SQDG 32:2	0.676142	0.164031	0.711859	0.226518	0.8984	0.324045	1.15288	0.483351
SQDG 32:3	787.467	787.466	-1.10059	16:0_16:3	C41H71O12S	0.346119	0.150856	0.40175	0.247985	0.190285	0.114611	0.187366	0.0641983			SQDG 32:3	0.517964	0.228537	0.523242	0.193116	0.448466	0.125445	0.473949	0.169397
SQDG 32:4	785.451	785.451	-0.197376	**	C41H69O12S	0.0154514	0.0111061	0.0126792	0.0133114	0.00471409	0.00502373	0.0122133	0.0157978			SQDG 32:4	0.0220936	0.0139775	0.0145102	0.0124939	0.00972534	0.00752065	0.0292415	0.0373258
SQDG 33:1	805.514	805.514	-0.470605	14:0_19:1; 16:0_17:1; 15:0_18:1	C42H78O12S	2.9423	0.855426	2.11253	1.41573	0.870094	0.371393	0.930394	0.526682			SQDG 33:1	4.45776	1.7767	2.82411	1.37476	2.27271	0.68817	2.30015	1.1884
SQDG 34:0	821.543	821.544	1.84488	**	C43H81O12S	2.70329	0.939027	2.44657	0.898835	3.20257	1.11272	3.48344	0.961351			SQDG 34:0	3.81836	0.64809	3.3742	0.51959	8.34197	1.55276	8.58138	1.71844
SQDG 34:1	819.526	819.528	2.60642	16:0_18:1	C43H79O12S	13.6762	4.71409	17.4275	9.06722	7.39198	4.63418	8.23783	1.54297			SQDG 34:1	19.2376	3.16119	22.8769	5.74423	18.075	6.42823	20.5424	3.26834
SQDG 34:2	817.511	817.512	2.03124	16:0_18:2	C43H77O12S	6.27436	1.50339	6.74018	4.23114	4.5426	1.90326	5.88991	2.89829			SQDG 34:2	9.39114	2.92216	9.44447	5.29387	12.0596	4.06102	14.3191	5.69719
SQDG 34:3	815.495	815.497	2.38642	16:0_18:3	C43H75O12S	8.57801	2.35964	7.01047	4.59353	5.7844	4.91446	4.35103	2.10806			SQDG 34:3	12.496	2.87886	9.53456	5.01687	14.4381	8.36299	10.7984	5.03775
SQDG 34:4	813.48	813.481	1.38627	16:0_18:4; 16:2_18:2	C43H73O12S	0.708284	0.101921	0.772649	0.339129	0.451858	0.201582	0.569105	0.278346			SQDG 34:4	1.04007	0.172836	1.06052	0.224738	1.18078	0.315695	1.39239	0.529056
SQDG 36:1	847.561	847.56	-0.565205	18:0_18:1; 16:0_20:1	C45H83O12S	0.430948	0.156408	0.418228	0.196008	0.57287	0.220504	0.568654	0.299781			SQDG 36:1	0.625084	0.192603	0.574427	0.174277	1.48708	0.216051	1.3904	0.582614
SQDG 36:2	845.545	845.545	0.0940916	**	C45H81O12S	0.315951	0.0827362	0.358264	0.117399	0.381385	0.135096	0.396542	0.131518			SQDG 36:2	0.458632	0.0954784	0.501483	0.0771889	1.01815	0.234709	0.969456	0.186695
SQDG 36:3	843.529	843.531	1.98479	14:0_22:3; 16:0_20:3; 18:1_18:2	C45H79O12S	0.55961	0.0980605	0.83089	0.302459	0.551858	0.121087	0.673026	0.143073			SQDG 36:3	0.822789	0.161736	1.15797	0.179941	1.56194	0.527826	1.67355	0.271359
SQDG 36:4	841.511	841.514	2.9542	**	C45H77O12S	0.92023	0.210451	1.20349	0.55291	0.600546	0.280727	0.753094	0.235619			SQDG 36:4	1.32669	0.171524	1.60427	0.217262	1.52384	0.338626	1.85024	0.382663
SQDG 36:5	839.498	839.496	-1.88774	16:0_20:5	C45H75O12S	2.87987	0.583851	3.38994	1.6485	1.01085	0.917282	1.13112	0.716161			SQDG 36:5	4.23508	0.920644	4.47503	0.793133	2.33578	1.4365	2.92748	2.16915
SQDG 36:6	837.485	837.482	-3.73599	14:2_22:4; 16:4_20:2	C45H73O12S	0.298032	0.186861	0.319467	0.168714	0.0541076	0.02075	0.0439164	0.0191348			SQDG 36:6	0.406596	0.192393	0.443131	0.187906	0.13853	0.0211408	0.109136	0.0431273
SQDG 36:8	833.451	833.451	0.442644	16:4_20:4; 16:3_ 20:5	C45H69O12S	0.00421873	0.0043816	0.00205824	0.0020882	0.0111786	0.0125754	0.0109259	0.00782036			SQDG 36:8	0.00625252	0.00728918	0.00237881	0.00229166	0.0295698	0.0225638	0.0267466	0.0195781
SQDG 36:9	831.435	831.435	0.149134	16:4_20:5	C45H67O12S	0.00126052	0.00304267	0.000339144	0.000439384	0.00189703	0.00211609	0.0100518	0.0105351			SQDG 36:9	0.00212577	0.00524198	0.000361567	0.000474327	0.00487086	0.00436938	0.0247307	0.0241082
SQDG 38:1	875.592	875.592	-0.160184	16:0_22:1; 18:0_20:1	C47H87O12S	0.00122184	0.00185631	0.00198528	0.00227363	0.00622064	0.00766249	0.0050231	0.00514636			SQDG 38:1	0.00254093	0.00434232	0.00319121	0.00415986	0.0132889	0.0126098	0.0114693	0.0100276
SQDG 38:5	867.529	867.529	-0.132885	18:1_20:4	C47H79O12S	0.333906	0.230902	0.324033	0.180121	0.119508	0.119812	0.0755515	0.0392971			SQDG 38:5	0.456379	0.246645	0.456505	0.211094	0.269579	0.158662	0.183778	0.0760166
SQDG 38:6	865.514	865.511	-2.58765	16:0_22:6; 16:2_ 22:4	C47H77O12S	1.18111	0.946064	1.11341	0.777446	0.0381835	0.0286177	0.0800647	0.114198			SQDG 38:6	1.64957	1.2629	1.67109	1.12221	0.0928793	0.0419041	0.214331	0.333752
SQDG 38:8	861.482	861.482	0.133681	18:3_20:5	C47H73O12S	0.0323044	0.0254144	0.0392439	0.0319865	0.00657681	0.00620956	0.00315349	0.00607336			SQDG 38:8	0.0493445	0.0357623	0.0487573	0.0302366	0.0146871	0.0138537	0.00866113	0.0174764
SQDG 44:8	945.576	945.577	0.776326	**	C53H85O12S	0.0516605	0.0328817	0.0283899	0.0172033	0.0360212	0.0181188	0.0313117	0.0249959			SQDG 44:8	0.0791838	0.056116	0.0385746	0.0165474	0.0951884	0.045853	0.0820415	0.0748458
SQDG 44:9	943.561	943.56	-0.233282	**	C53H83O12S	0.0111816	0.00852574	0.0171252	0.00865403	0.0126956	0.0135293	0.0105387	0.00446264			SQDG 44:9	0.0180807	0.0152449	0.0243953	0.011045	0.0297198	0.0254222	0.0259009	0.010208
Sulfoquinovosyl monoacylglycerol | [M-H]-	m/z calculated	m/z observed	Delta ppm	Fatty acyl chain composition	Formula	mean	SD	mean	SD	mean	SD	mean	SD			Sulfoquinovosyl monoacylglycerol | [M-H]-	mean	SD	mean	SD	mean	SD	mean	SD
SQMG 16:0	555.284	555.284	0.88794	**	C25H47O11S	0.0928369	0.043924	0.145549	0.206419	0.0695688	0.0239146	0.0605413	0.0307048			SQMG 16:0	83.6533	6.41621	70.9139	21.9953	90.3259	4.24301	85.2934	8.14208
SQMG 18:5	573.237	573.238	1.65156	**	C27H41O11S	0.0164059	0.00695643	0.0274204	0.0102051	0.00677042	0.00163374	0.00900252	0.00526899			SQMG 18:5	16.3467	6.41621	29.0861	21.9953	9.67407	4.24301	14.7066	8.14208
Diacylglyceryl glucuronide | [M-H]-	m/z calculated	m/z observed	Delta ppm	Fatty acyl chain composition	Formula	mean	SD	mean	SD	mean	SD	mean	SD			Diacylglyceryl glucuronide | [M-H]-	mean	SD	mean	SD	mean	SD	mean	SD
DGGA 36:1	797.578	797.579	0.807491	**	C45H82O11	0.126227	0.0385809	0.112204	0.0306618	0.0794797	0.023217	0.0884251	0.0384613			DGGA 36:1	15.5624	5.84447	18.0179	6.39084	15.074	3.09641	16.9415	4.30519
DGGA 36:2	795.563	795.563	-0.0134947	16:0_20:2; 16:1_20:1; 18:1_18:1; 18:2_18:0; 20:0_16:2	C45H80O11	0.113207	0.0353709	0.0994393	0.0285855	0.104288	0.0272138	0.114066	0.0418223			DGGA 36:2	13.2074	2.86679	15.4505	3.88816	19.7511	3.32575	22.0354	3.36441
DGGA 36:5	789.516	789.516	0.357056	16:4_20:1; 16:0_20:5; 14:0_22:5; 16:1_20:4; 16:2_20:3; 16:3_20:2; 18:1_18:4; 18:2_18:3	C45H74O11	0.198511	0.0875727	0.184455	0.0835528	0.114796	0.0387149	0.0972424	0.0159501			DGGA 36:5	21.8436	3.95172	27.662	8.10275	21.2074	3.16755	20.382	6.60479
DGGA 38:2	823.594	823.595	1.5211	**	C47H84O11	0.0841109	0.0255857	0.0673233	0.021762	0.066219	0.0281145	0.0640649	0.0314944			DGGA 38:2	9.71967	1.20908	10.6107	3.76236	12.4367	3.65322	12.1076	3.30135
DGGA 38:3	821.578	821.579	0.44827	16:0_22:3; 18:0_20:3; 18:1_20:2; 18:3_20:0	C47H82O11	0.117579	0.0584356	0.0682951	0.0220224	0.0644295	0.0159745	0.065576	0.0252908			DGGA 38:3	13.0569	3.13963	10.6587	3.23701	12.316	2.45296	12.6263	2.00411
DGGA 38:4	819.563	819.561	-1.72807	18:3_20:1; 18:4_20:0 16:0_22:4; 16:2_22:2; 16:3_20:1; 18:1_20:3	C47H80O11	0.240007	0.114565	0.122786	0.0865123	0.10532	0.0674752	0.0766737	0.0267947			DGGA 38:4	26.6099	7.34985	17.6002	10.5981	19.2149	10.0112	15.9072	6.00512
Sphingolipids						Veracruz Fed		Veracruz Starved		Mahahual Fed		Mahahual Starved				Sphingolipids	Veracruz Fed		Veracruz Starved		Mahahual Fed		Mahahual Starved
Ceramides aminoethylphosphonates | [M+H]+	m/z calculated	m/z observed	Delta ppm	Fatty acyl chain composition	Formula	mean	SD	mean	SD	mean	SD	mean	SD			Ceramides aminoethylphosphonates | [M+H]+	mean	SD	mean	SD	mean	SD	mean	SD
CAEP d33:1	631.518	631.518	0.0614463	d17:1/16:0	C35H72N2O5P	0.0259688	0.005919	0.0244797	0.00439087	0.0295565	0.00909553	0.0261031	0.00470244			CAEP d33:1	0.122883	0.027585	0.119467	0.0265654	0.16686	0.0263263	0.140503	0.0234986
CAEP d34:0	647.549	647.548	-1.30423	*	C36H76N2O5P	0.152996	0.0627759	0.226163	0.139887	0.219955	0.0622367	0.197931	0.0920896			CAEP d34:0	0.727111	0.316208	1.12999	0.772798	1.25897	0.330802	1.06924	0.482811
CAEP t34:0	663.544	663.543	-1.69464	t18:0/16:0	C36H76N2O6P	0.149769	0.0563368	0.0990023	0.0306662	0.130095	0.0404472	0.0941688	0.0298209			CAEP t34:0	0.70545	0.243406	0.488043	0.177475	0.750476	0.239483	0.501647	0.122515
CAEP d34:1	645.534	645.533	-0.777309	d18:1/16:0; d19:0/15:1	C36H74N2O5P	1.61473	0.311414	1.60219	0.239305	1.79273	0.464926	1.82608	0.373153			CAEP d34:1	7.56344	0.708608	7.81289	1.41337	10.1522	1.44215	9.80338	1.76859
CAEP d35:0	661.565	661.563	-2.10426	*	C37H78N2O5P	0.403111	0.0587946	0.414484	0.0892049	0.39051	0.0806956	0.381708	0.111872			CAEP d35:0	1.90628	0.235314	1.98183	0.237924	2.2196	0.17556	2.00875	0.314978
CAEP t35:0	677.56	677.559	-1.26561	t19:0/16:0	C37H78N2O6P	0.429846	0.0396975	0.355328	0.0831507	0.304169	0.0764906	0.229994	0.0750635			CAEP t35:0	2.05388	0.313821	1.70045	0.259367	1.74299	0.359417	1.21893	0.254624
CAEP t35:0 (OH)	693.555	693.555	0.662019	t19:0/16:0(OH)	C37H78N2O7P	0.435131	0.0637852	0.315125	0.067257	0.308757	0.145497	0.248151	0.0482084			CAEP t35:0 (OH)	2.08926	0.49989	1.50981	0.196776	1.71737	0.535549	1.33515	0.2275
CAEP d35:1	659.549	659.549	-0.722473	d19:1/16:0; d19:0/16:1	C37H76N2O5P	9.35276	1.8324	9.64923	2.17202	7.32427	1.31544	8.38397	1.26735			CAEP d35:1	43.7829	3.84563	45.9251	2.31998	41.7757	1.58431	44.7972	1.92486
CAEP d35:1 (OH)	675.544	675.544	-0.610026	d19:1/16:0 (OH)	C37H76N2O6P	2.50745	0.485031	1.55981	0.468358	1.6718	0.552627	1.29707	0.614569			CAEP d35:1 (OH)	12.0781	3.2794	7.38683	1.41169	9.67138	2.89886	6.86627	2.58258
CAEP d36:0	675.58	675.578	-3.33667	*	C38H80N2O5P	0.07597	0.0114757	0.0987176	0.0166782	0.0919598	0.0225266	0.0964612	0.0137813			CAEP d36:0	0.360654	0.0561685	0.479955	0.0876718	0.525384	0.0835932	0.518884	0.0638153
CAEP d36:1	673.565	673.564	-1.52146	d19:1/17:0; d18:1/18:0	C38H78N2O5P	1.48855	0.228026	1.59895	0.253951	1.39654	0.288824	1.4413	0.263393			CAEP d36:1	7.00596	0.533071	7.7012	0.743895	7.93536	0.476421	7.68804	0.535458
CAEP d36:1 (OH)	689.56	689.56	0.0568927	d19:1/17:0 (OH); d19:0/17:1 (OH)	C38H78N2O6P	0.293502	0.135825	0.214955	0.0569585	0.269766	0.0699889	0.22588	0.119694			CAEP d36:1 (OH)	1.42024	0.682417	1.03691	0.273251	1.57825	0.490346	1.20076	0.55286
CAEP d36:3	669.534	669.533	-0.057275	d18:0/18:3	C38H74N2O5P	0.0525459	0.0226883	0.0727275	0.0427215	0.0636409	0.0163509	0.0718659	0.0342794			CAEP d36:3	0.250902	0.117665	0.363381	0.237804	0.365891	0.0939991	0.390815	0.18155
CAEP d37:0	689.596	689.594	-2.68397	**	C39H82N2O5P	0.0268001	0.00538616	0.0279187	0.00440654	0.0192499	0.00634137	0.0329006	0.00882764			CAEP d37:0	0.126125	0.0199148	0.136731	0.0297386	0.109849	0.0276644	0.177304	0.0480784
CAEP t37:0	705.591	705.591	-0.69986	t19:0/18:0	C39H82N2O6P	0.0981952	0.0233961	0.071791	0.0105673	0.0691665	0.0193624	0.055337	0.0122209			CAEP t37:0	0.463348	0.106607	0.350895	0.0706637	0.392679	0.0776828	0.298459	0.067288
CAEP d37:1	687.581	687.581	0.248753	d19:1/18:0; d18:1/19:0	C39H80N2O5P	0.35828	0.0566203	0.361614	0.0572114	0.2801	0.0667214	0.35598	0.0710525			CAEP d37:1	1.68291	0.0822156	1.74056	0.120769	1.59706	0.229359	1.90264	0.278362
CAEP d37:3	683.549	683.548	-2.06311	*	C39H76N2O5P	0.0809198	0.0168299	0.131311	0.0236445	0.104997	0.0170929	0.106888	0.0287361			CAEP d37:3	0.382891	0.0751343	0.63068	0.0665997	0.602712	0.0574854	0.565717	0.101494
CAEP d37:4	681.534	681.533	-0.520405	d19:1/18:3; d19:0/18:4	C39H74N2O5P	2.92388	0.503314	3.27595	0.631013	2.41921	0.473075	2.87056	0.419336			CAEP d37:4	13.7156	0.958943	15.663	0.48494	13.7629	0.531551	15.3465	0.551039
CAEP d38:0	703.612	703.611	-0.923521	*	C40H84N2O5P	0.00175272	0.00182594	0.00208117	0.00145844	0.00282612	0.00285615	0.00416368	0.00134161			CAEP d38:0	0.00808803	0.00813539	0.0105288	0.00783731	0.0146466	0.0135781	0.0226564	0.00826483
CAEP d38:3	697.565	697.563	-2.69251	d20:0/18:3	C40H78N2O5P	0.0178561	0.00537974	0.0222899	0.00481928	0.0202721	0.00584786	0.0286083	0.00628115			CAEP d38:3	0.0849453	0.0274193	0.109379	0.0290305	0.115659	0.0236104	0.154949	0.0352338
CAEP d38:4	695.549	695.549	-0.497042	*	C40H76N2O5P	0.474983	0.0739538	0.474431	0.0685459	0.401828	0.0806559	0.488442	0.0813581			CAEP d38:4	2.23988	0.234169	2.29646	0.310843	2.28406	0.120658	2.612	0.203791
CAEP d39:0	717.627	717.625	-3.12873	*	C41H86N2O5P	0.00732761	0.00245741	0.00991191	0.00193303	0.0067302	0.00226613	0.0115051	0.00265763			CAEP d39:0	0.0340911	0.00932979	0.0477588	0.00716792	0.0377292	0.00747987	0.0623211	0.0162208
CAEP d39:1	715.612	715.611	-1.42081	d19:1/20:0	C41H84N2O5P	0.072864	0.01157	0.0741682	0.0217307	0.052795	0.0167439	0.0645304	0.011599			CAEP d39:1	0.342367	0.0232557	0.350023	0.0397105	0.299327	0.0586608	0.344727	0.0413275
CAEP t39:1	731.607	731.608	1.3231	d19:1/20:0 (OH)	C41H84N2O6P	0.0834429	0.0185506	0.126527	0.0293685	0.0581089	0.0127642	0.0853526	0.012584			CAEP t39:1	0.390834	0.0620064	0.603601	0.0646472	0.331987	0.0501257	0.465346	0.0915307
CAEP d40:1	729.627	729.626	-1.97168	d18:1/22:0; d19:1/21:0	C42H86N2O5P	0.0361392	0.00775052	0.0319721	0.011937	0.044998	0.0196255	0.0362198	0.00617839			CAEP d40:1	0.169844	0.0259133	0.149087	0.0282526	0.255198	0.0839937	0.196086	0.0371062
CAEP d40:4	723.581	723.58	-0.0476707	*	C42H80N2O5P	0.0330411	0.00657191	0.0359348	0.00786773	0.0266173	0.0100112	0.0322152	0.00448655			CAEP d40:4	0.154769	0.0177875	0.172057	0.0230899	0.151355	0.0405909	0.175318	0.0352394
CAEP d41:1	743.643	743.642	-1.87854	d19:1/22:0	C43H88N2O5P	0.0291084	0.00561114	0.0226069	0.0118235	0.03212	0.0120063	0.0253759	0.00776401			CAEP d41:1	0.137258	0.0194703	0.103301	0.0346797	0.1844	0.061419	0.136486	0.0409282
Ceramide | [M+H]+	m/z calculated	m/z observed	Delta ppm	Fatty acyl chain composition	Formula	mean	SD	mean	SD	mean	SD	mean	SD			Ceramide | [M+H]+	mean	SD	mean	SD	mean	SD	mean	SD
Cer d34:1	538.519	538.519	0.132728	d18:1/16:0	C34H67NO3	0.38464	0.0558956	0.354946	0.0407484	0.269863	0.0281029	0.261101	0.0650887			Cer d34:1	100		100		100		100
Hexosylceramide | [M+H]+	m/z calculated	m/z observed	Delta ppm	Fatty acyl chain composition	Formula	mean	SD	mean	SD	mean	SD	mean	SD			Hexosylceramide | [M+H]+	mean	SD	mean	SD	mean	SD	mean	SD
HexCer d33:2	684.541	684.541	-1.11127	d18:1/15:1	C39H74NO8	0	0	0.000780646	0.00108553	0.0093957	0.0076539	0.0088729	0.00548805			HexCer d33:2	0	0	0.0438631	0.0591128	0.88181	0.651771	0.884016	0.483126
HexCer d34:1	700.573	700.572	-0.816185	**	C40H78NO8	0.360406	0.0499279	0.325733	0.10051	0.168275	0.0563261	0.165021	0.0342682			HexCer d34:1	21.816	2.16196	19.7675	2.84845	15.8518	4.21532	16.843	2.59164
HexCer d34:2	698.557	698.556	-1.62112	**	C40H76NO8	0.0446855	0.0250469	0.0734079	0.0454173	0.0345738	0.0507003	0.0317525	0.0268706			HexCer d34:2	2.6789	1.44482	4.58634	3.21716	3.2583	4.34397	3.23117	2.75548
HexCer d35:1	714.588	714.587	-1.48967	d19:1/16:0	C41H79NO8	0.941409	0.0817835	0.908809	0.176798	0.591314	0.0969654	0.554086	0.116445			HexCer d35:1	57.2729	5.36138	56.2801	5.12927	56.8409	5.77165	56.2125	4.96885
HexCer d35:2	712.573	712.571	-2.21869	d16:1/19:1	C41H78NO8	0.178372	0.0388562	0.186326	0.036239	0.156381	0.0302818	0.165247	0.0290942			HexCer d35:2	10.8277	2.18519	11.5891	1.84384	15.0028	1.96895	17.0462	3.00154
HexCer d36:1	728.604	728.603	-1.22838	d18:1/18:0	C42H82NO8	0.0929709	0.00962519	0.0938275	0.0426398	0.062564	0.0100299	0.0359197	0.0211594			HexCer d36:1	5.63888	0.407625	5.58993	1.29096	6.04363	0.913131	3.49	1.53963
HexCer d36:2	726.588	726.588	-0.683703	**	C42H80NO8	0.0291725	0.0179863	0.0358627	0.0246697	0.0227308	0.00803209	0.0234192	0.0140005			HexCer d36:2	1.76567	1.041	2.14325	1.548	2.12079	0.481806	2.29303	1.27844
Ceramides phosphoethanolamines | [M+H]+	m/z calculated	m/z observed	Delta ppm	Fatty acyl chain composition	Formula	mean	SD	mean	SD	mean	SD	mean	SD			Ceramides phosphoethanolamines | [M+H]+	mean	SD	mean	SD	mean	SD	mean	SD
PE-Cer d35:1	675.544	675.544	-0.170382	d19:1/16:0; d19:0/16:1	C37H76N2O6P	0.0272556	0.0139156	0.0402155	0.0130639	0.0291789	0.00808454	0.0516847	0.0103936			PE-Cer d35:1	11.9014	5.58837	14.3525	3.56897	19.4543	4.97082	32.453	5.40429
PE-Cer d36:1	689.56	689.56	0.807485	**	C38H78N2O6P	0.0289023	0.00827609	0.0301101	0.0110002	0.014319	0.00457682	0.017045	0.00514318			PE-Cer d36:1	12.4774	3.16735	10.528	2.07664	9.36637	1.75403	10.4747	1.39037
PE-Cer d38:2	715.575	715.577	3.60022	*	C40H80N2O6P	0.0943988	0.0203737	0.132653	0.0706469	0.0556567	0.00698732	0.0468042	0.0140079			PE-Cer d38:2	40.6287	3.56291	43.5423	5.4686	37.3583	5.02558	28.9091	5.14072
PE-Cer d38:3	713.56	713.56	0.880464	**	C40H78N2O6P	0.0133161	0.00309842	0.0151431	0.00754152	0.00634065	0.003815	0.00682585	0.00513828			PE-Cer d38:3	5.98183	2.15284	5.03064	0.797185	4.0273	2.00222	3.97689	2.3952
PE-Cer d40:1	745.622	745.623	1.39812	**	C42H86N2O6P	0.0305767	0.0030634	0.0225668	0.00680727	0.0149017	0.00387406	0.0178619	0.00534206			PE-Cer d40:1	13.4788	2.13983	7.97044	1.33757	9.82696	1.52234	11.132	2.55243
PE-Cer d40:2	743.606	743.607	1.76739	*	C42H84N2O6P	0.0236918	0.00648257	0.036317	0.0158105	0.0221818	0.00229398	0.0158096	0.00588396			PE-Cer d40:2	10.1466	1.69989	12.2912	1.02485	14.8591	1.31711	9.56751	1.86162
PE-Cer d40:3	741.591	741.592	1.46076	*	C42H82N2O6P	0.0126193	0.00388556	0.0188821	0.00957049	0.00778497	0.00302004	0.0060956	0.00457086			PE-Cer d40:3	5.38532	1.08316	6.28493	0.527596	5.10765	1.63925	3.48688	1.82813
Betaine Lipids						Veracruz Fed		Veracruz Starved		Mahahual Fed		Mahahual Starved				Betaine Lipids	Veracruz Fed		Veracruz Starved		Mahahual Fed		Mahahual Starved
Diacylglyceryl-N,N,N-trimethyl homoserine | [M+H]+	m/z calculated	m/z observed	Delta ppm	Fatty acyl chain composition	Formula	mean	SD	mean	SD	mean	SD	mean	SD			Diacylglyceryl-N,N,N-trimethyl homoserine | [M+H]+	mean	SD	mean	SD	mean	SD	mean	SD
DGTS 30:0	684.578	684.577	-0.907072	15:0_15:0	C40H78O7N	0.0279245	0.0172497	0.0244865	0.0118874	0.0441153	0.0405978	0.0265978	0.0223896			DGTS 30:0	0.0430693	0.0139398	0.0398204	0.00833123	0.0852006	0.0440974	0.0519923	0.0323876
DGTS 30:1	682.562	682.564	2.73741	**	C40H76O7N	0.015779	0.00838346	0.0156058	0.0065409	0.0116502	0.00823676	0.0132272	0.00858012			DGTS 30:1	0.0259196	0.0149164	0.0280287	0.0106618	0.0234417	0.00808255	0.0277786	0.0143482
DGTS 32:0	712.609	712.607	-2.46198	16:0/16:0	C42H82O7N	0.661586	0.329457	0.826697	0.382338	0.684519	0.303694	0.606852	0.22237			DGTS 32:0	1.06931	0.147696	1.358	0.273537	1.45971	0.22869	1.2793	0.21115
DGTS 32:1	710.593	710.593	-0.984422	16:0_16:1; 14:0_18:1	C42H80O7N	1.53806	0.748483	1.2361	0.387271	1.29361	0.780766	1.07057	0.514873			DGTS 32:1	2.50149	0.382689	2.15265	0.273267	2.65649	0.559405	2.23716	0.594305
DGTS 32:2	708.578	708.577	-0.553951	16:0_16:2; 14:0_18:2	C42H78O7N	0.333869	0.152036	0.287038	0.118886	0.322128	0.201123	0.369624	0.152174			DGTS 32:2	0.551255	0.0993013	0.510741	0.1968	0.6629	0.170929	0.78096	0.212749
DGTS 32:3	706.562	706.563	0.658433	16:0_16:3; 14:0_18:3	C42H76O7N	0.269999	0.100744	0.221365	0.0621397	0.248652	0.0944004	0.261518	0.10271			DGTS 32:3	0.460377	0.0458095	0.385724	0.0320774	0.541263	0.119735	0.55168	0.10112
DGTS 33:1	724.609	724.609	0.146527	15:0_18:1; 16:0_17:1	C43H81NO7	1.52628	0.612479	1.63158	0.523142	1.17753	0.53919	1.22247	0.437796			DGTS 33:1	2.5552	0.491328	2.81672	0.367701	2.48657	0.308942	2.58533	0.430452
DGTS 33:2	722.593	722.592	-1.38333	15:0_18:2; 16:0_17:2	C43H79NO7	0.273607	0.147623	0.184853	0.067282	0.212791	0.0812651	0.197514	0.076183			DGTS 33:2	0.43404	0.0968035	0.312957	0.0566146	0.459628	0.0836828	0.412963	0.0771349
DGTS 33:3	720.577	720.579	2.15912	15:0_18:3; 17:0_16:3	C43H77NO7	0.164799	0.0830193	0.14439	0.0478734	0.154675	0.0675757	0.171175	0.079892			DGTS 33:3	0.273043	0.0733079	0.247216	0.0311135	0.330292	0.0638655	0.354324	0.088656
DGTS 34:0	740.64	740.64	-1.10746	16:0_18:0	C44H86O7N	1.42959	0.519803	1.23566	0.443067	0.911423	0.310498	0.974449	0.190905			DGTS 34:0	2.44093	0.208129	2.0952	0.0767682	1.98473	0.223347	2.11227	0.140733
DGTS 34:1	738.625	738.623	-2.69518	16:0_18:1	C44H84O7N	22.1412	9.82282	23.0867	8.06696	15.8454	6.70974	15.9562	4.29379			DGTS 34:1	36.8631	1.9255	39.3037	1.48924	33.7689	2.19582	33.9897	2.47333
DGTS 34:2	736.609	736.609	-0.254033	16:0_18:2	C44H82O7N	7.21564	4.49709	4.19307	1.96125	4.83276	1.57261	3.78992	1.09621			DGTS 34:2	11.3417	2.65321	6.93466	1.97301	10.5838	1.71966	8.06959	1.41517
DGTS 34:3	734.593	734.594	0.438248	16:0_18:3	C44H80O7N	3.54316	2.47749	2.36115	1.1643	3.0702	1.55597	2.82371	1.11812			DGTS 34:3	5.3411	2.33509	3.8604	1.30293	6.46578	1.1228	5.91102	1.52162
DGTS 34:4	732.578	732.578	0.839388	16:0_18:4; 16:1_ 18:3; 16:3_18:0	C44H78O7N	1.9414	0.498383	1.90583	0.521368	1.76091	0.499814	1.36844	0.317546			DGTS 34:4	3.50874	0.880059	3.37309	0.611393	3.88786	0.659125	2.94839	0.187792
DGTS 35:1	752.64	752.64	-0.155868	17:0_18:1; 16:0_19:1	C45H85NO7	1.61558	0.601982	1.99514	0.676078	1.22352	0.525679	1.52509	0.411124			DGTS 35:1	2.74297	0.253809	3.41737	0.225785	2.59981	0.240012	3.26816	0.314817
DGTS 35:2	750.624	750.623	-1.11539	17:1_18:1; 17:0_ 18:2	C45H83NO7	0.447115	0.237754	0.374447	0.15876	0.339591	0.125498	0.3469	0.0915465			DGTS 35:2	0.718361	0.131176	0.621416	0.128591	0.733418	0.0773419	0.741484	0.0512706
DGTS 35:3	748.609	748.609	0.633844	17:0_18:3	C45H81NO7	0.399505	0.192509	0.395159	0.133444	0.336249	0.0936772	0.438868	0.121185			DGTS 35:3	0.659291	0.12169	0.675788	0.0691285	0.740322	0.0819745	0.950674	0.169246
DGTS 35:5	744.577	744.58	3.06296	*	C45H77NO7	1.56028	0.459267	2.05252	0.617944	1.67865	0.327963	1.48807	0.26885			DGTS 35:5	2.81813	0.804484	3.70135	1.12922	3.85272	1.05344	3.33122	0.952723
DGTS 36:1	766.656	766.655	-1.39866	18:0_18:1; 16:0_20:1	C46H88O7N	0.795151	0.343212	1.16449	0.48011	0.675452	0.257543	0.88937	0.127302			DGTS 36:1	1.32533	0.133384	1.93925	0.184901	1.46338	0.276605	1.96751	0.337324
DGTS 36:2	764.64	764.642	2.17621	18:1/18:1; 16:0_20:2	C46H86O7N	0.308994	0.229385	0.866863	0.408359	0.847574	0.560061	0.556745	0.334936			DGTS 36:2	0.507961	0.290539	1.47931	0.488849	1.72404	0.476922	1.14537	0.445084
DGTS 36:3	762.625	762.624	-1.50276	18:1_18:2; 18:0_18:3; 16:0_20:3	C46H84O7N	0.704978	0.305827	0.632624	0.254806	0.676657	0.200067	0.713487	0.144591			DGTS 36:3	1.17331	0.134402	1.06457	0.248676	1.48383	0.126803	1.55504	0.212256
DGTS 36:4	760.609	760.607	-2.26934	16:0_20:4; 18:1_18:3	C46H82O7N	4.89638	1.47094	5.84068	1.77183	3.99837	1.1665	4.44066	0.852245			DGTS 36:4	8.57358	1.19933	10.1026	0.639981	8.77483	0.731732	9.63445	0.868091
DGTS 37:1	780.671	780.671	-0.432642	18:1_19:0	C47H89NO7	0.100546	0.0489305	0.191165	0.0716198	0.23137	0.086373	0.314121	0.100936			DGTS 37:1	0.166595	0.0391073	0.324842	0.0332538	0.50784	0.145111	0.685464	0.191616
DGTS 37:2	778.656	778.656	1.05137	18:1_19:1; 17:0_20:2	C47H87NO7	0.0791974	0.0390261	0.152301	0.0636507	0.126106	0.0667624	0.167535	0.0532659			DGTS 37:2	0.128214	0.0347731	0.254382	0.0357314	0.262649	0.0380246	0.364006	0.091286
DGTS 38:1	794.687	794.685	-2.63499	16:0_22:1	C48H92O7N	0.0768429	0.0385065	0.11039	0.0495188	0.0668106	0.0164043	0.0951021	0.0188095			DGTS 38:1	0.124448	0.0173474	0.183255	0.0258577	0.150561	0.0379592	0.217907	0.0722659
DGTS 38:2	792.672	792.67	-1.55159	16:0_22:2; 18:2(OH)_ 20:0	C48H90O7N	0.256911	0.127094	0.516147	0.267564	0.232352	0.126581	0.358179	0.0898249			DGTS 38:2	0.420987	0.102739	0.844834	0.183258	0.487608	0.111217	0.821907	0.308487
DGTS 38:3	790.656	790.655	-1.94557	16:0_22:3; 16:1_22:2; 18:1_18:2	C48H88O7N	0.430112	0.168009	0.645922	0.30447	0.424258	0.141959	0.524991	0.0496781			DGTS 38:3	0.722924	0.0784788	1.06164	0.182099	0.923154	0.0812071	1.17055	0.222618
DGTS 38:4	788.64	788.64	-0.414514	16:0_22:4; 18:2_ 20:2	C48H86O7N	1.28087	0.497603	1.16562	0.47005	1.13429	0.261329	1.25591	0.171441			DGTS 38:4	2.1621	0.251525	1.95171	0.214632	2.51825	0.243626	2.75759	0.305182
DGTS 38:5	786.625	786.625	0.0450317	16:0_22:5; 18:3_20:2; 18:2_20:3	C48H84O7N	0.968323	0.426064	0.796429	0.271123	0.684997	0.305537	0.694198	0.139535			DGTS 38:5	1.60335	0.220464	1.3595	0.0789997	1.45772	0.183097	1.52331	0.275388
DGTS 38:6	784.609	784.61	0.799178	16:0_22:6	C48H82O7N	0.856109	0.301603	0.69303	0.184139	0.416062	0.173299	0.41871	0.0506383			DGTS 38:6	1.51748	0.416568	1.23133	0.243136	0.892646	0.11913	0.925708	0.1505
DGTS 38:7	782.593	782.594	0.682676	18:3_20:4; 18:5_20:2; 18:4_20:3	C48H80O7N	0.834242	0.179701	0.710032	0.169523	0.595978	0.115139	0.693411	0.124062			DGTS 38:7	1.56258	0.557714	1.26451	0.234076	1.35664	0.331215	1.53735	0.355243
DGTS 38:8	780.578	780.578	0.427564	16:4_22:4; 18:5_20:3	C48H78O7N	1.49286	0.357588	1.05333	0.263634	0.818398	0.145985	0.907932	0.0912769			DGTS 38:8	2.75776	0.900777	1.88977	0.442565	1.87801	0.49317	2.03961	0.51552
DGTS 40:2	820.703	820.702	-1.40627	18:0_22:2; 18:2_22:0	C50H94O7N	0.0475055	0.0194248	0.110466	0.0567048	0.0574148	0.031957	0.0902669	0.0241686			DGTS 40:2	0.0817507	0.023189	0.184282	0.0477666	0.121624	0.0491059	0.207004	0.0855354
DGTS 40:3	818.687	818.687	-0.637553	**	C50H92O7N	0.0991837	0.028465	0.205171	0.136498	0.0738576	0.0340686	0.137929	0.0530112			DGTS 40:3	0.180147	0.0586608	0.336307	0.141708	0.159225	0.0548102	0.320639	0.171714
DGTS 40:4	816.672	816.67	-2.18396	18:2_22:2	C50H90O7N	0.185949	0.042541	0.22525	0.085138	0.16538	0.0225352	0.24534	0.0187022			DGTS 40:4	0.340201	0.0947549	0.383439	0.0329986	0.378429	0.081751	0.557712	0.15919
DGTS 40:5	814.656	814.654	-2.35506	18:5_22:0; 18:3_22:2	C50H88O7N	0.223197	0.074649	0.327708	0.134062	0.202242	0.0605198	0.300823	0.032537			DGTS 40:5	0.388977	0.0703309	0.551303	0.0536519	0.443852	0.0588937	0.68279	0.196636
DGTS 40:7	810.625	810.624	-1.04	18:1_22:6; 18:5_22:2	C50H84O7N	0.326272	0.113967	0.272276	0.118013	0.269842	0.0520472	0.344652	0.029851			DGTS 40:7	0.55882	0.0770615	0.450672	0.0558522	0.60612	0.0992177	0.766405	0.138554
DGTS 40:8	808.609	808.611	2.32485	18:2_22:6; 18:4_22:3	C50H82O7N	0.239983	0.0955792	0.205675	0.0749065	0.159293	0.0494419	0.171217	0.022304			DGTS 40:8	0.406111	0.0496204	0.351084	0.028504	0.348802	0.0347657	0.380347	0.0769109
DGTS 40:9	806.593	806.594	0.485663	18:5_22:4	C50H80O7N	0.235203	0.0765014	0.204813	0.054717	0.0978808	0.0347849	0.117353	0.00892782			DGTS 40:9	0.426127	0.134315	0.369967	0.10445	0.212611	0.0285396	0.264531	0.0698639
DGTS 42:11	830.593	830.596	2.49667	**	C52H80O7N	0.0241923	0.0109551	0.0331783	0.00768064	0.0169827	0.00610412	0.0278691	0.0061168			DGTS 42:11	0.0445153	0.0197937	0.0605586	0.0181702	0.0385827	0.0149531	0.0648494	0.0293196
DGTS 42:5	842.687	842.685	-3.01355	20:3_22:2; 20:4_22:1	C52H92O7N	0.0293267	0.0129671	0.0585714	0.0264658	0.0391831	0.0116794	0.0708886	0.014664			DGTS 42:5	0.0505958	0.0138419	0.0992256	0.021905	0.0893669	0.0315498	0.162676	0.0595134
DGTS 42:6	840.672	840.67	-2.18463	20:3_22:3	C52H90O7N	0.0852564	0.0226618	0.117307	0.0530921	0.0680467	0.0191575	0.130694	0.0285322			DGTS 42:6	0.153101	0.0350382	0.197899	0.0373088	0.152277	0.0405746	0.302506	0.132614
DGTS 42:7	838.656	838.656	-0.337483	18:5_24:2	C52H88O7N	0.0985511	0.0219993	0.0922204	0.0297579	0.0790508	0.0178127	0.10537	0.0127965			DGTS 42:7	0.184286	0.0624494	0.159301	0.0148374	0.178998	0.0428461	0.242181	0.0900348
DGTS 42:8	836.64	836.639	-1.70467	**	C52H86O7N	0.0497203	0.0130328	0.0408624	0.0150002	0.0299996	0.00920745	0.043325	0.00481111			DGTS 42:8	0.0906511	0.0258748	0.0696746	0.00507552	0.0661186	0.0121118	0.0985778	0.0314893
Monoacylglyceroltrimethylhomoserine | [M+H]+	m/z calculated	m/z observed	Delta ppm	Fatty acyl chain composition	Formula	mean	SD	mean	SD	mean	SD	mean	SD			Monoacylglyceroltrimethylhomoserine | [M+H]+	mean	SD	mean	SD	mean	SD	mean	SD
MGTS 14:0	446.348	446.347	-1.71584	14:0	C24H48O6N	0.0814327	0.0201571	0.0576781	0.0191246	0.0748801	0.0404476	0.0654103	0.0209951			MGTS 14:0	0.43059	0.0766922	0.321821	0.120821	0.386626	0.0783207	0.294197	0.0589315
MGTS 15:0	460.363	460.365	4.39955	15:0	C25H49NO6	0.142386	0.0962102	0.119367	0.0379534	0.113371	0.0654072	0.260826	0.225396			MGTS 15:0	0.69821	0.281608	0.661398	0.26415	0.587543	0.216594	1.09697	0.794824
MGTS 16:0	474.38	474.379	-1.40098	16:0	C26H52O6N	4.91344	1.88465	4.6227	1.97428	4.78723	2.08521	5.03904	0.904414			MGTS 16:0	24.9163	2.71681	23.7013	1.08696	25.123	2.21088	23.1395	0.60975
MGTS 16:1	472.364	472.364	-0.302641	16:1	C26H50O6N	0.415923	0.213499	0.308719	0.142216	0.419359	0.217976	0.463665	0.197659			MGTS 16:1	2.02094	0.362091	1.58612	0.279222	2.17771	0.417017	2.0684	0.601998
MGTS 17:0	488.395	488.394	-0.191704	17:0	C27H53NO6	0.426654	0.170627	0.529861	0.200305	0.376745	0.195102	0.674621	0.226084			MGTS 17:0	2.16511	0.394348	2.78702	0.369547	1.93516	0.226916	3.03501	0.582238
MGTS 17:1	486.379	486.379	-0.254206	17:1	C27H51NO6	0.287739	0.093838	0.270648	0.104191	0.266929	0.160897	0.296131	0.110885			MGTS 17:1	1.49638	0.418984	1.44557	0.430289	1.35465	0.261837	1.33708	0.390799
MGTS 18:0	502.411	502.41	-2.37116	18:0	C28H56O6N	0.14174	0.0848862	0.274673	0.136064	0.148555	0.0759869	0.324884	0.1601			MGTS 18:0	0.708803	0.232663	1.36406	0.291319	0.771339	0.217542	1.49898	0.636304
MGTS 18:1	500.395	500.395	-0.947858	18:1	C28H54O6N	6.58399	2.11186	7.57924	3.71071	6.54702	2.99256	6.85349	1.39916			MGTS 18:1	33.7742	2.25343	37.9865	2.59218	34.0659	2.92745	31.365	1.84444
MGTS 18:2	498.379	498.379	-0.141576	18:2	C28H52O6N	1.80075	1.41722	1.09082	0.544105	1.49216	0.791361	1.47978	0.361934			MGTS 18:2	8.71706	4.39839	5.43263	1.4822	7.95452	3.80274	6.82159	1.21112
MGTS 18:3	496.364	496.362	-4.16718	18:3	C28H50O6N	3.3425	1.3789	2.98962	1.18213	3.3112	1.25682	3.88805	0.826986			MGTS 18:3	16.7416	1.63292	15.3852	1.08541	17.5884	1.31891	17.8321	1.74515
MGTS 18:4	494.348	494.347	-2.18791	18:4	C28H48O6N	0.2769	0.136793	0.177153	0.0817568	0.311406	0.195059	0.25356	0.122049			MGTS 18:4	1.36042	0.229313	0.916269	0.202382	1.57662	0.352944	1.1236	0.380262
MGTS 19:0	516.426	516.426	0.289448	19:0	C29H57NO6	0.0269622	0.0118878	0.0643403	0.0300737	0.0391187	0.0151505	0.112962	0.0352756			MGTS 19:0	0.135402	0.0240926	0.325431	0.0320561	0.210267	0.0533242	0.51547	0.137895
MGTS 19:1	514.41	514.41	0.450663	19:1	C29H55NO6	0.0854042	0.0408096	0.120251	0.0554536	0.101729	0.0565745	0.193191	0.0903948			MGTS 19:1	0.424226	0.0915168	0.606641	0.0516617	0.520025	0.0698467	0.861304	0.265673
MGTS 20:1	528.426	528.426	-0.805536	20:1	C30H58O6N	0.197648	0.122808	0.397908	0.253809	0.213149	0.109678	0.452172	0.14209			MGTS 20:1	0.946836	0.274586	1.89371	0.400073	1.10315	0.234437	2.11497	0.655742
MGTS 20:2	526.411	526.41	-1.22284	20:2	C30H56O6N	0.142816	0.065188	0.251795	0.174963	0.147372	0.0852609	0.305249	0.0867163			MGTS 20:2	0.704376	0.107379	1.17916	0.274015	0.747961	0.128637	1.39395	0.307101
MGTS 20:3	524.395	524.394	-1.75975	20:3	C30H54O6N	0.119146	0.0781605	0.199963	0.109384	0.1518	0.0522191	0.355818	0.188546			MGTS 20:3	0.577564	0.189117	0.996849	0.419895	0.832421	0.243657	1.65805	0.784734
MGTS 22:4	550.411	550.41	-0.947187	22:4	C32H54O6N	0.363763	0.212019	0.360174	0.224205	0.303597	0.0970916	0.466709	0.097673			MGTS 22:4	1.82929	0.696867	1.72458	0.268415	1.64961	0.368467	2.16501	0.427083
MGTS 22:5	548.395	548.394	-2.1944	22:5	C32H54O6N	0.273535	0.12697	0.233017	0.154609	0.196275	0.0987176	0.252939	0.0671864			MGTS 22:5	1.38713	0.339984	1.11218	0.217141	1.03103	0.288038	1.16163	0.253804
MGTS 22:6	546.379	546.379	-0.855795	22:6	C32H52O6N	0.186623	0.131975	0.110269	0.0498721	0.0767174	0.0486247	0.111212	0.0423256			MGTS 22:6	0.96561	0.497259	0.57358	0.12772	0.383966	0.09159	0.517158	0.181216
